# Supplementary material for: The genome assembly and annotation of yellowhorn (Xanthoceras sorbifolium Bunge)
Source: Gigascience. 2019 Jun 26;8(6):giz071. doi: 10.1093/gigascience/giz071 (PMC6593362; doi:10.1093/gigascience/giz071)
Supplement: giz071_Supplemental_Files [file giz071_supplemental_files.zip]

Archive with 9 entries (9 files):
- Figure S1.tif
- Figure S2.tif
- Table S1.xlsx
- Table S2.xlsx
- Table S3.xlsx
- Table S4.xlsx
- Table S5.xlsx
- Table S6.xlsx
- Table S7.xlsx
