# Supplementary material for: The genome assembly and annotation of yellowhorn (Xanthoceras sorbifolium Bunge)
Source: Gigascience. 2019 Jun 26;8(6):giz071. doi: 10.1093/gigascience/giz071 (PMC6593362; doi:10.1093/gigascience/giz071)
Supplement: giz071_Supplemental_Files [file giz071_supplemental_files.zip › Table S1.xlsx]

## Sheet: Sheet1
Table S1. Statistics of transcriptome sequencing data.
Data	Tissue	Read type	insert size (bp)	Read length (bp)	Number of reads	Mapping ration
RNA-seq	leaf	Illumina, paired-end	300	150	33091889	0.7674
RNA-seq	hermaphrodite flower	Illumina, paired-end	300	150	26160210	0.782
RNA-seq	shoot	Illumina, paired-end	300	150	25758009	0.7639
RNA-seq	staminate flower	Illumina, paired-end	300	150	26692426	0.6858
RNA-seq	young fruit	Illumina, paired-end	300	150	35753086	0.7851
