# Supplementary material for: The genome assembly and annotation of yellowhorn (Xanthoceras sorbifolium Bunge)
Source: Gigascience. 2019 Jun 26;8(6):giz071. doi: 10.1093/gigascience/giz071 (PMC6593362; doi:10.1093/gigascience/giz071)
Supplement: giz071_Supplemental_Files [file giz071_supplemental_files.zip › Table S2.xlsx]

## Sheet: Sheet1
Table S2. The features of yellowhorn genome assembly.
Chr./Scaffold	Sequence length	Gene number	GC content	N	Repeat number
chr1	39123600	2703	34.2949	569992	52111
chr2	35514612	2111	34.4122	877801	46834
chr3	35142750	1413	34.1517	951820	46740
chr4	34640153	1601	32.858	2014452	45784
chr5	31584875	1635	33.9678	1022975	41518
chr6	30258421	1480	34.6399	451891	41956
chr7	29432808	1435	34.5794	464381	40769
chr8	28889596	1184	33.1888	1170491	38067
chr9	28748569	1196	33.4696	1213001	39105
chr10	28159890	1238	34.527	386856	38446
chr11	23208420	1130	34.2266	436560	31710
chr12	21333536	1002	34.6423	225524	30137
chr13	18671305	1166	35.2929	73319	24679
chr14	17893618	758	34.7786	208197	24129
chr15	17233292	873	34.8174	87704	24198
scaffold1	4958233	0	0.0539708	4951108	20
scaffold2	1527000	2	0.48258	1501330	37
scaffold3	772300	0	0.213259	768182	8
scaffold4	524000	0	0.0612595	523294	2
scaffold5	495000	0	0.125051	493172	7
scaffold6	459000	0	0.0808279	457953	2
scaffold7	430000	2	1.4	419270	7
scaffold8	403000	0	0.422084	398481	9
scaffold9	367000	0	0.759946	358281	24
scaffold10	350000	1	4.34343	307869	81
scaffold11	305000	0	0.40918	301510	8
scaffold12	279000	0	0.279211	276585	8
scaffold13	273000	2	1.28168	262618	23
scaffold14	256000	0	0.708203	250584	16
scaffold15	247000	0	0.820648	240807	13
scaffold16	238000	0	0.478151	234363	8
scaffold17	231000	0	0.314719	229114	6
scaffold18	225000	0	2.90844	207804	30
scaffold19	225000	0	0.249333	222807	4
scaffold20	197000	0	0.289848	195665	3
scaffold21	192347	0	1.40995	185703	7
scaffold22	178000	0	12.4478	124145	68
scaffold23	176000	0	0.225568	174886	2
scaffold24	175000	9	35.3509	0	196
scaffold25	175000	14	39.4131	14390	114
scaffold26	172000	0	0.605233	169183	6
scaffold27	154000	0	0.422727	151783	10
scaffold28	151000	0	0.893377	146561	12
scaffold29	146000	1	0.378767	144744	3
scaffold30	141000	0	0.379433	139585	7
scaffold31	137000	0	0.541606	135268	2
scaffold32	134000	0	0.700746	130789	11
scaffold33	133000	0	0.200752	132093	0
scaffold34	131000	0	0.671756	128724	7
scaffold35	128000	0	0.852344	125397	5
scaffold36	122000	0	0.20082	121408	2
scaffold37	122000	0	0.316393	120892	3
scaffold38	118000	0	0.108475	117613	1
scaffold39	117000	0	0.767521	113371	11
scaffold40	113000	3	6.20265	89679	47
scaffold41	106000	0	1.03962	103139	9
scaffold42	105000	0	0.275238	104038	5
scaffold43	104767	2	15.418	75139	21
scaffold44	104000	0	1.00385	101845	2
scaffold45	100000	1	35.674	0	130
scaffold46	100000	0	0.408	98895	13
scaffold47	100000	0	1.019	97643	3
scaffold48	98000	0	0.44898	96858	3
scaffold49	97000	0	0.321649	95979	1
scaffold50	94000	0	0.752128	92391	3
scaffold51	91000	0	1.0022	88729	6
scaffold52	90000	0	0.24	89420	2
scaffold53	90000	0	0.125556	89627	2
scaffold54	90000	0	0.452222	88749	2
scaffold55	87000	0	0.603448	85812	2
scaffold56	82000	0	0.490244	80955	3
scaffold57	72000	0	0.566667	70569	5
scaffold58	72000	0	0.8625	70334	1
scaffold59	71000	2	10.738	48896	23
scaffold60	59640	1	25.2817	17548	70
scaffold61	58667	1	37.7504	0	12
scaffold62	56552	7	35.0898	0	45
scaffold63	50000	1	36.148	0	64
scaffold64	50000	2	36.506	0	53
scaffold65	50000	3	34.268	0	49
scaffold66	50000	4	32.468	0	81
scaffold87	48889	0	36.4233	0	5
scaffold88	48640	1	15.7278	27574	20
scaffold89	46325	1	38.599	0	16
scaffold90	44026	3	25.9528	10463	81
scaffold92	40360	1	35.7061	50	52
scaffold93	38658	0	37.824	0	7
scaffold94	37928	0	36.1501	0	8
scaffold95	33064	1	37.5484	0	19
scaffold96	31127	0	25.5662	6525	61
scaffold97	31108	1	29.5969	5344	20
scaffold98	27361	0	36.7604	0	10
scaffold99	27180	1	40.2907	25	16
scaffold100	26697	1	35.3448	0	13
scaffold101	26655	2	36.5635	0	32
scaffold102	25000	2	33.304	0	61
scaffold103	25000	1	32.092	0	67
scaffold104	25000	4	33.192	0	46
scaffold105	25000	0	33.128	0	40
scaffold106	25000	2	36.416	0	35
scaffold107	25000	1	43.144	0	17
scaffold108	25000	2	35.22	0	40
scaffold109	25000	2	35.704	0	34
scaffold110	25000	0	31.58	0	39
scaffold111	25000	1	33.908	0	35
scaffold112	25000	1	32.516	0	50
scaffold113	25000	1	34.804	0	22
scaffold114	25000	0	33.56	0	20
scaffold115	25000	1	36.368	0	67
scaffold116	25000	0	35.04	0	36
scaffold117	25000	2	31.996	0	54
scaffold118	25000	1	32.684	3171	33
scaffold119	25000	2	36.032	0	34
scaffold120	25000	1	36.372	0	42
scaffold121	25000	1	37.404	0	42
scaffold122	25000	4	36.376	0	36
scaffold123	25000	2	34.812	0	41
scaffold124	25000	4	35.252	0	40
scaffold125	25000	0	34.856	0	26
scaffold128	24000	0	1.35417	23235	1
scaffold129	23000	0	3.54783	21164	2
scaffold130	22516	0	38.1018	0	3
scaffold131	22000	0	0.0318182	21968	0
scaffold132	22000	0	1.05455	21245	0
scaffold133	22000	0	34.5909	2855	27
scaffold134	21978	1	34.5118	0	25
scaffold135	21320	0	35.9334	0	19
scaffold136	21000	0	5.92857	17285	5
scaffold137	21000	0	7.2381	17049	5
scaffold138	21000	1	5.1619	18254	5
scaffold139	21000	0	0.580952	20643	0
scaffold140	20187	1	35.508	0	10
scaffold141	20000	0	0.925	19040	2
scaffold142	20000	0	0.595	19558	2
scaffold143	20000	0	0.295	19809	1
scaffold144	20000	0	1.23	19068	5
scaffold145	19000	0	1.77368	17974	4
scaffold146	19000	0	1.90526	18222	1
scaffold147	18360	1	7.79412	14035	10
scaffold148	18296	0	36.8004	0	26
scaffold149	18000	0	4.71667	16167	1
scaffold150	18000	0	2.37222	16380	6
scaffold151	17000	0	0.858824	16553	1
scaffold152	16862	1	35.666	0	10
scaffold153	16813	0	36.1149	497	15
scaffold154	16314	1	24.2307	4343	19
scaffold155	16000	0	4.63125	13406	2
scaffold156	16000	0	0.50625	15801	2
scaffold157	16000	2	39.1875	341	21
scaffold158	15644	2	35.2595	0	32
scaffold159	15026	1	35.0193	25	35
scaffold160	15000	0	0.853333	14542	3
scaffold161	14360	1	31.0028	499	32
scaffold162	14072	0	34.892	0	21
scaffold163	14000	0	1.33571	13438	1
scaffold164	14000	1	26.5357	4999	12
scaffold165	13873	1	21.1922	5720	4
scaffold166	13000	1	21.2231	4422	13
scaffold167	13000	0	21.5538	3837	31
scaffold168	13000	0	1.03077	12623	1
scaffold169	12000	0	3.15833	10950	1
scaffold170	12000	0	0.508333	11834	0
scaffold171	12000	0	31.825	4177	4
scaffold172	12000	0	2.09167	11165	4
scaffold173	11439	0	6.26803	9211	3
scaffold174	11000	0	7.5	7670	10
scaffold175	11000	0	1.55455	10414	3
scaffold176	11000	0	2.31818	10248	3
scaffold177	11000	0	31.4545	499	30
scaffold178	10112	1	10.6804	7133	7
scaffold179	10026	0	13.3254	6495	7
scaffold180	10000	1	9.77	7279	1
scaffold181	9356	0	37.5695	0	8
scaffold182	9000	0	0.988889	8699	0
scaffold183	9000	0	45.4	0	10
scaffold184	8584	0	41.2395	0	11
scaffold185	8187	0	40.3444	0	1
scaffold186	8000	0	20.175	2574	16
scaffold187	8000	0	4.9875	7102	4
scaffold188	8000	1	10.675	6127	3
scaffold189	8000	0	6.225	6659	8
scaffold190	8000	0	2.4375	7562	1
scaffold191	8000	0	1.5375	7638	1
scaffold192	7974	1	26.9375	499	26
scaffold193	7000	0	19.4	3199	6
scaffold194	7000	0	5.3	6037	1
scaffold195	7000	1	13.8	4315	6
scaffold196	7000	0	15.0571	4500	5
scaffold197	7000	0	0.814286	6828	2
scaffold198	7000	0	33.9857	29	11
scaffold199	6000	0	16.9333	3339	7
scaffold200	6000	0	42.4667	0	3
scaffold201	6000	0	7.76667	4437	2
scaffold202	6000	0	9.8	4500	3
scaffold203	6000	0	38.0667	114	13
scaffold204	6000	0	1.73333	5698	0
scaffold205	5166	0	42.47	0	2
scaffold206	5048	1	36.252	0	14
scaffold207	5000	0	48.52	0	4
scaffold208	5000	0	15.7	2913	4
scaffold209	5000	0	18.4	2989	1
scaffold210	5000	0	36.72	399	8
scaffold211	4888	0	36.3543	25	126
scaffold212	4813	0	36.4222	0	9
scaffold213	4000	0	13.025	2775	4
scaffold214	4000	0	1.025	3807	2
scaffold215	4000	0	39.15	0	7
scaffold216	4000	0	6.65	3295	2
scaffold217	4000	0	10.525	2679	4
scaffold218	4000	1	13.8	2617	0
scaffold219	4000	0	33.775	499	4
scaffold220	3680	0	39.7011	0	6
scaffold221	3675	0	26.6395	0	13
scaffold222	3561	0	35.0183	499	5
scaffold223	3416	1	39.2272	0	4
scaffold224	3000	0	30.7667	0	10
scaffold225	3000	1	13.7333	1980	1
scaffold226	3000	0	18.2667	1400	7
scaffold227	3000	1	40.4	0	4
scaffold228	3000	0	40.8667	0	1
scaffold229	2844	0	30.9072	0	9
scaffold230	2342	1	37.0623	0	1
scaffold231	2000	1	32.15	0	4
scaffold232	2000	0	33.45	0	10
scaffold233	2000	0	39.6	0	8
scaffold234	2000	0	30.9	0	4
scaffold235	2000	0	21.35	386	5
scaffold236	2000	0	7.55	1396	2
scaffold237	2000	0	34.65	0	9
scaffold238	2000	0	25.55	499	3
scaffold239	2000	0	39.9	0	4
scaffold240	2000	0	29.85	410	12
scaffold241	2000	1	34.35	10	1
scaffold242	2000	0	23.55	499	6
scaffold243	2000	0	42.55	0	2
scaffold244	1653	0	35.1482	0	3
scaffold245	1455	0	42.268	0	2
scaffold246	1111	0	28.0828	0	5
scaffold247	1057	0	29.8959	0	3
scaffold248	1000	0	38.2	0	1
scaffold249	1000	0	31.6	25	4
scaffold250	1000	0	34.1	0	2
scaffold251	1000	0	26.6	84	1
scaffold252	1000	1	34.7	25	0
scaffold253	1000	0	32.1	149	4
scaffold254	1000	0	50.2	0	2
scaffold255	1000	0	35	0	5
scaffold256	1000	0	18.6	187	3
scaffold257	1000	0	26.7	0	2
scaffold258	1000	0	4.8	876	0
scaffold259	1000	0	30.2	25	1
scaffold260	1000	0	36.3	25	2
scaffold261	1000	0	41.3	25	4
scaffold262	1000	0	41.3	0	1
scaffold263	1000	0	37.6	25	2
scaffold264	1000	0	35.7	0	2
scaffold265	1000	0	39.2	25	4
scaffold266	1000	0	31.4	0	1
scaffold267	1000	0	41.1	0	3
scaffold268	1000	0	26.1	0	2
scaffold269	1000	0	38.5	0	3
scaffold270	1000	0	28.7	25	2
scaffold271	1000	0	36.1	0	1
scaffold272	1000	0	2.8	875	1
scaffold273	1000	0	26.4	321	2
scaffold274	1000	0	32.2	0	0
scaffold275	1000	0	26.5	0	3
Total: 267	439965977	21059
