# Supplementary material for: The genome assembly and annotation of yellowhorn (Xanthoceras sorbifolium Bunge)
Source: Gigascience. 2019 Jun 26;8(6):giz071. doi: 10.1093/gigascience/giz071 (PMC6593362; doi:10.1093/gigascience/giz071)
Supplement: giz071_Supplemental_Files [file giz071_supplemental_files.zip › Table S3.xlsx]

## Sheet: report
Table S3. Genome QC report of yellowhorn genome assembly by QUAST.
Assembly	genome.nonNs
# contigs (>= 0 bp)	267
# contigs (>= 1000 bp)	267
# contigs (>= 5000 bp)	202
# contigs (>= 10000 bp)	172
# contigs (>= 25000 bp)	119
# contigs (>= 50000 bp)	81
Total length (>= 0 bp)	439965977
Total length (>= 1000 bp)	439965977
Total length (>= 5000 bp)	439834482
Total length (>= 10000 bp)	439626167
Total length (>= 25000 bp)	438748969
Total length (>= 50000 bp)	437640951
# contigs	267
Largest contig	39123600
Total length	439965977
Estimated reference length	506000000
GC (%)	35.03
N50	29432808
NG50	28889596
N75	23208420
NG75	18671305
L50	7
LG50	8
L75	11
LG75	13
# N's per 100 kbp	6256.25
