# Supplementary material for: The genome assembly and annotation of yellowhorn (Xanthoceras sorbifolium Bunge)
Source: Gigascience. 2019 Jun 26;8(6):giz071. doi: 10.1093/gigascience/giz071 (PMC6593362; doi:10.1093/gigascience/giz071)
Supplement: giz071_Supplemental_Files [file giz071_supplemental_files.zip › Table S4.xlsx]

## Sheet: Sheet 1
Table S4. GO enrichment of yellowhorn specific genes.
GO_accession	Description	GeneNames	Ontology	pValue	qValue	fg	bg
GO:0055114	oxidation-reduction process	XS06G16260.1,XS06G16261.1,XS07G17183.1,XS07G17184.1,XS07G17185.1,XS07G17186.1,XS07G17187.1,XS07G17192.1,XS07G17195.1,XS07G17201.1,XS07G17203.1,XS07G17241.1,XS07G17243.1,XS07G17244.1,XS07G17246.1,XS07G17247.1,XS07G17248.1,XS07G17249.1,XS07G17254.1,XS07G17258.1,XS07G17260.1,XS07G17262.1,XS07G17331.1,XS07G18268.1,XS07G18469.1,XS07G18500.1,XS08G18649.1,XS08G18671.1,XS08G18676.1,XS08G18678.1,XS08G1867…	BP	7.8e-11	5.928e-09	72	2586
GO:0006952	defense response	XS06G16260.1,XS06G16261.1,XS07G17183.1,XS07G17192.1,XS07G17201.1,XS07G17203.1,XS07G17677.1,XS01G01240.1,XS01G01251.1,XS08G18857.1,XS08G19507.1,XS08G19524.1,XS08G19528.1,XS01G00135.1,XS09G19836.1,XS09G19842.1,XS09G20133.1,XS09G20137.1,XS09G20209.1,XS09G20210.1,XS09G20647.1,XS11G04707.1,XS11G04709.1,XS11G05064.1,XS01G01822.2,XS13G06696.1,XS13G06705.1,XS13G07165.1,XS15G08786.1,XSUNG21051.1,XS02G1085…	BP	7.6e-08	2.888e-06	45	1507
GO:0009835	fruit ripening	XS07G17241.1,XS07G17254.1,XS07G17258.1,XS07G17260.1,XS07G17262.1,XS01G01993.1,XS01G01995.1,XSUNG20977.1	BP	2.4e-07	6.08e-06	8	51
GO:0006817	phosphate ion transport	XS02G09106.1,XS02G09115.1,XS02G09116.1,XS02G09118.1,XS02G09121.1,XS02G09452.1,XS02G09453.1,XS02G09454.1	BP	2.9e-07	5.51e-06	8	52
GO:0021700	developmental maturation	XS06G16901.1,XS07G17241.1,XS07G17254.1,XS07G17258.1,XS07G17260.1,XS07G17262.1,XS11G04719.1,XS01G01993.1,XS01G01995.1,XSUNG20977.1	BP	5.3e-06	8.056e-05	10	127
GO:0071695	anatomical structure maturation	XS07G17241.1,XS07G17254.1,XS07G17258.1,XS07G17260.1,XS07G17262.1,XS11G04719.1,XS01G01993.1,XS01G01995.1,XSUNG20977.1	BP	6.7e-06	8.48667e-05	9	103
GO:0007568	aging	XS07G17241.1,XS07G17254.1,XS07G17258.1,XS07G17260.1,XS07G17262.1,XS01G01993.1,XS01G01995.1,XSUNG20977.1	BP	0.00013	0.00141143	8	118
GO:0002229	defense response to oomycetes	XS06G16260.1,XS06G16261.1,XS08G19524.1,XS13G06696.1,XS13G06705.1,XSUNG21051.1	BP	0.00016	0.00152	6	64
GO:0002239	response to oomycetes	XS06G16260.1,XS06G16261.1,XS08G19524.1,XS13G06696.1,XS13G06705.1,XSUNG21051.1	BP	0.00019	0.00160444	6	66
GO:0006508	proteolysis	XS01G01240.1,XS01G01241.1,XS01G01251.1,XS01G01253.1,XS08G18758.1,XS08G18760.1,XS08G18792.1,XS09G19913.1,XS09G20206.1,XS09G20716.1,XS01G01634.1,XS01G01655.1,XS12G05240.1,XS01G00258.1,XS01G00259.1,XS02G10320.1,XS02G10321.1,XS03G11273.1,XS03G11277.1,XS03G11280.1,XS03G11284.1,XS03G11287.1,XS03G11288.1,XS03G11292.1,XS03G11294.1,XS01G00057.1,XS01G00059.1,XS01G00061.1,XS06G15679.1,XS06G15680.1	BP	0.00027	0.002052	30	1186
GO:0015698	inorganic anion transport	XS02G09106.1,XS02G09115.1,XS02G09116.1,XS02G09118.1,XS02G09121.1,XS02G09452.1,XS02G09453.1,XS02G09454.1	BP	0.00031	0.00214182	8	133
GO:0031524	menthol metabolic process	XS07G17195.1,XS08G18671.1	BP	0.00095	0.005776	2	4
GO:0031525	menthol biosynthetic process	XS07G17195.1,XS08G18671.1	BP	0.00095	0.005776	2	4
GO:0006820	anion transport	XS02G09106.1,XS02G09115.1,XS02G09116.1,XS02G09118.1,XS02G09121.1,XS02G09452.1,XS02G09453.1,XS02G09454.1,XS03G12387.1,XS03G12393.1,XS05G15454.1,XS05G15457.1	BP	0.00096	0.00521143	12	324
GO:0009405	pathogenesis	XS13G06768.1,XS03G11934.1,XS05G14490.1	BP	0.00197	0.00998133	3	20
GO:0046244	salicylic acid catabolic process	XS06G16260.1,XS06G16261.1	BP	0.00324	0.01539	2	7
GO:1902289	negative regulation of defense response to oomycetes	XS08G19524.1,XSUNG21051.1	BP	0.00428	0.0191341	2	8
GO:0010154	fruit development	XS07G17241.1,XS07G17254.1,XS07G17258.1,XS07G17260.1,XS07G17262.1,XS01G01993.1,XS01G01995.1,XSUNG20977.1	BP	0.0047	0.0198444	8	204
GO:0000771	agglutination involved in conjugation	XS05G14330.1,XS05G14331.1	BP	0.00546	0.020748	2	9
GO:0098610	adhesion between unicellular organisms	XS05G14330.1,XS05G14331.1	BP	0.00546	0.020748	2	9
GO:0098740	multi organism cell adhesion	XS05G14330.1,XS05G14331.1	BP	0.00546	0.020748	2	9
GO:0000746	conjugation	XS05G14330.1,XS05G14331.1	BP	0.00677	0.0228676	2	10
GO:0009910	negative regulation of flower development	XS03G11053.1,XS03G11057.1	BP	0.00677	0.0228676	2	10
GO:0019336	phenol-containing compound catabolic process	XS06G16260.1,XS06G16261.1	BP	0.00821	0.0249584	2	11
GO:0052542	defense response by callose deposition	XS08G19524.1,XSUNG21051.1	BP	0.00821	0.0249584	2	11
GO:2000071	regulation of defense response by callose deposition	XS08G19524.1,XSUNG21051.1	BP	0.00821	0.0249584	2	11
GO:0002238	response to molecule of fungal origin	XS08G19524.1,XSUNG21051.1	BP	0.00976	0.0251444	2	12
GO:0016098	monoterpenoid metabolic process	XS07G17195.1,XS08G18671.1	BP	0.00976	0.0251444	2	12
GO:0016099	monoterpenoid biosynthetic process	XS07G17195.1,XS08G18671.1	BP	0.00976	0.0251444	2	12
GO:0033037	polysaccharide localization	XS08G19524.1,XSUNG21051.1	BP	0.00976	0.0251444	2	12
GO:0042447	hormone catabolic process	XS06G16260.1,XS06G16261.1	BP	0.00976	0.0251444	2	12
GO:0052545	callose localization	XS08G19524.1,XSUNG21051.1	BP	0.00976	0.0251444	2	12
GO:0015074	DNA integration	XS09G19913.1,XS09G20206.1,XS12G05240.1	BP	0.00984	0.0226618	3	35
GO:0016999	antibiotic metabolic process	XS06G16260.1,XS06G16261.1,XS07G18268.1,XS08G18712.1,XS08G18720.1,XS14G07699.1,XS03G11454.1,XS05G15534.1	BP	0.01312	0.0293271	8	244
GO:0006950	response to stress	XS06G16260.1,XS06G16261.1,XS07G17183.1,XS07G17192.1,XS07G17201.1,XS07G17203.1,XS07G17677.1,XS01G01240.1,XS01G01251.1,XS08G18857.1,XS08G19507.1,XS08G19524.1,XS08G19528.1,XS01G00135.1,XS09G19836.1,XS09G19842.1,XS09G20133.1,XS09G20137.1,XS09G20209.1,XS09G20210.1,XS09G20647.1,XS11G04707.1,XS11G04709.1,XS11G05064.1,XS01G01822.2,XS13G06543.1,XS13G06696.1,XS13G06705.1,XS13G07165.1,XS01G02017.1,XS15G0878…	BP	0.01397	0.0303349	47	2682
GO:0015031	protein transport	XS06G16442.1,XS07G17499.1,XS08G18660.1,XS08G18953.1,XS09G19755.1,XS09G19756.1,XS09G19758.1,XS09G19759.1,XS09G19763.1,XS01G01370.3,XS10G02917.1,XS10G02919.1,XS10G02920.1,XS10G02922.1,XS10G02923.1,XS10G03349.1,XS12G05086.1,XS12G05368.1,XS14G07442.1,XS03G11035.1,XS03G11541.1,XS03G11654.1,XS04G13790.1,XS05G14882.1,XS06G15693.1,XS06G15694.1	BP	0.014	0.0291507	26	1291
GO:0015833	peptide transport	XS06G16442.1,XS07G17499.1,XS08G18660.1,XS08G18953.1,XS09G19755.1,XS09G19756.1,XS09G19758.1,XS09G19759.1,XS09G19763.1,XS01G01370.3,XS10G02917.1,XS10G02919.1,XS10G02920.1,XS10G02922.1,XS10G02923.1,XS10G03349.1,XS12G05086.1,XS12G05368.1,XS14G07442.1,XS03G11035.1,XS03G11541.1,XS03G11654.1,XS04G13790.1,XS05G14882.1,XS06G15693.1,XS06G15694.1	BP	0.014	0.0291507	26	1291
GO:0042886	amide transport	XS06G16442.1,XS07G17499.1,XS08G18660.1,XS08G18953.1,XS09G19755.1,XS09G19756.1,XS09G19758.1,XS09G19759.1,XS09G19763.1,XS01G01370.3,XS10G02917.1,XS10G02919.1,XS10G02920.1,XS10G02922.1,XS10G02923.1,XS10G03349.1,XS12G05086.1,XS12G05368.1,XS14G07442.1,XS03G11035.1,XS03G11541.1,XS03G11654.1,XS04G13790.1,XS05G14882.1,XS06G15693.1,XS06G15694.1	BP	0.01477	0.02954	26	1297
GO:0045184	establishment of protein localization	XS06G16442.1,XS07G17499.1,XS08G18660.1,XS08G18953.1,XS09G19755.1,XS09G19756.1,XS09G19758.1,XS09G19759.1,XS09G19763.1,XS01G01370.3,XS10G02917.1,XS10G02919.1,XS10G02920.1,XS10G02922.1,XS10G02923.1,XS10G03349.1,XS12G05086.1,XS12G05368.1,XS14G07442.1,XS03G11035.1,XS03G11541.1,XS03G11654.1,XS04G13790.1,XS05G14882.1,XS06G15693.1,XS06G15694.1	BP	0.01599	0.03116	26	1306
GO:0071705	nitrogen compound transport	XS06G16442.1,XS07G17499.1,XS08G18660.1,XS08G18953.1,XS09G19755.1,XS09G19756.1,XS09G19758.1,XS09G19759.1,XS09G19763.1,XS01G01370.3,XS10G02917.1,XS10G02919.1,XS10G02920.1,XS10G02922.1,XS10G02923.1,XS10G03349.1,XS12G05086.1,XS12G05368.1,XS14G07442.1,XS03G11035.1,XS03G11541.1,XS03G11654.1,XS03G12387.1,XS03G12393.1,XS04G13790.1,XS05G14882.1,XS05G15454.1,XS05G15457.1,XS06G15693.1,XS06G15694.1	BP	0.01618	0.030742	30	1565
GO:0009877	nodulation	XS12G05837.1,XS12G05840.1,XS12G05842.1	BP	0.01724	0.0319571	3	43
GO:0098609	cell-cell adhesion	XS05G14330.1,XS05G14331.1	BP	0.0193	0.0349238	2	17
GO:0006099	tricarboxylic acid cycle	XS07G18268.1,XS14G07699.1,XS03G11454.1,XS05G15534.1	BP	0.02062	0.0356164	4	82
GO:0006101	citrate metabolic process	XS07G18268.1,XS14G07699.1,XS03G11454.1,XS05G15534.1	BP	0.02062	0.0356164	4	82
GO:0072350	tricarboxylic acid metabolic process	XS07G18268.1,XS14G07699.1,XS03G11454.1,XS05G15534.1	BP	0.02062	0.0356164	4	82
GO:0008104	protein localization	XS06G16442.1,XS07G17499.1,XS08G18660.1,XS08G18953.1,XS09G19755.1,XS09G19756.1,XS09G19758.1,XS09G19759.1,XS09G19763.1,XS01G01370.3,XS10G02917.1,XS10G02919.1,XS10G02920.1,XS10G02922.1,XS10G02923.1,XS10G03349.1,XS12G05086.1,XS12G05368.1,XS14G07442.1,XS03G11035.1,XS03G11541.1,XS03G11654.1,XS04G13790.1,XS05G14882.1,XS06G15693.1,XS06G15694.1	BP	0.02064	0.0341009	26	1336
GO:0009060	aerobic respiration	XS07G18268.1,XS14G07699.1,XS03G11454.1,XS05G15534.1	BP	0.02145	0.0346851	4	83
GO:1902653	secondary alcohol biosynthetic process	XS07G17195.1,XS08G18671.1	BP	0.02153	0.0340892	2	18
GO:0045333	cellular respiration	XS07G18268.1,XS14G07699.1,XS03G11454.1,XS05G15534.1	BP	0.02318	0.0359527	4	85
GO:0007155	cell adhesion	XS12G05101.1,XS05G14330.1,XS05G14331.1	BP	0.02435	0.037012	3	49
GO:0009692	ethylene metabolic process	XS01G01993.1,XS01G01995.1	BP	0.0263	0.0380724	2	20
GO:0009693	ethylene biosynthetic process	XS01G01993.1,XS01G01995.1	BP	0.0263	0.0380724	2	20
GO:0043449	cellular alkene metabolic process	XS01G01993.1,XS01G01995.1	BP	0.0263	0.0380724	2	20
GO:0043450	alkene biosynthetic process	XS01G01993.1,XS01G01995.1	BP	0.0263	0.0380724	2	20
GO:0051704	multi-organism process	XS06G16260.1,XS06G16261.1,XS06G16901.1,XS08G19524.1,XS08G19582.1,XS12G05837.1,XS12G05840.1,XS12G05842.1,XS13G06696.1,XS13G06705.1,XS13G06768.1,XSUNG21051.1,XS03G11095.1,XS03G11934.1,XS05G14330.1,XS05G14331.1,XS05G14490.1	BP	0.02782	0.0384422	17	801
GO:0009696	salicylic acid metabolic process	XS06G16260.1,XS06G16261.1	BP	0.02883	0.0387802	2	21
GO:0042214	terpene metabolic process	XS07G17195.1,XS08G18671.1	BP	0.02883	0.0387802	2	21
GO:0015980	energy derivation by oxidation of organic compounds	XS07G18268.1,XS14G07699.1,XS03G11454.1,XS05G15534.1	BP	0.03092	0.0405159	4	93
GO:1900673	olefin metabolic process	XS01G01993.1,XS01G01995.1	BP	0.03145	0.0401714	2	22
GO:1900674	olefin biosynthetic process	XS01G01993.1,XS01G01995.1	BP	0.03145	0.0401714	2	22
GO:0022610	biological adhesion	XS12G05101.1,XS05G14330.1,XS05G14331.1	BP	0.03281	0.040878	3	55
GO:0010200	response to chitin	XS08G19524.1,XSUNG21051.1	BP	0.03416	0.0418735	2	23
GO:0006865	amino acid transport	XS03G12387.1,XS03G12393.1,XS05G15454.1,XS05G15457.1	BP	0.03762	0.0453829	4	99
GO:0000050	urea cycle	XS06G16933.1	BP	0.03764	0.0436739	1	3
GO:0010268	brassinosteroid homeostasis	XS10G03614.1	BP	0.03764	0.0436739	1	3
GO:0019218	regulation of steroid metabolic process	XS10G03614.1	BP	0.03764	0.0436739	1	3
GO:0050810	regulation of steroid biosynthetic process	XS10G03614.1	BP	0.03764	0.0436739	1	3
GO:0044419	interspecies interaction between organisms	XS08G19582.1,XS12G05837.1,XS12G05840.1,XS12G05842.1,XS13G06768.1,XS03G11934.1,XS05G14490.1	BP	0.03906	0.0436553	7	247
GO:0033036	macromolecule localization	XS06G16442.1,XS07G17499.1,XS08G18660.1,XS08G18953.1,XS08G19524.1,XS09G19755.1,XS09G19756.1,XS09G19758.1,XS09G19759.1,XS09G19763.1,XS01G01370.3,XS10G02917.1,XS10G02919.1,XS10G02920.1,XS10G02922.1,XS10G02923.1,XS10G03349.1,XS12G05086.1,XS12G05368.1,XS14G07442.1,XSUNG21051.1,XS03G11035.1,XS03G11541.1,XS03G11654.1,XS04G13790.1,XS05G14882.1,XS06G15693.1,XS06G15694.1	BP	0.03982	0.0438597	28	1555
GO:0009620	response to fungus	XS06G16260.1,XS06G16261.1,XS08G19524.1,XSUNG21051.1,XS03G11095.1	BP	0.045	0.0488571	5	152
GO:0009909	regulation of flower development	XS03G11053.1,XS03G11057.1,XS03G12098.1,XS03G12101.1	BP	0.04509	0.0482654	4	105
GO:0006782	protoporphyrinogen IX biosynthetic process	XS04G13731.1,XS04G13743.1	BP	0.04585	0.0477342	2	27
GO:0035194	posttranscriptional gene silencing by RNA	XS10G03175.2,XS10G03180.1	BP	0.04585	0.0477342	2	27
GO:0046501	protoporphyrinogen IX metabolic process	XS04G13731.1,XS04G13743.1	BP	0.04585	0.0477342	2	27
GO:0018958	phenol-containing compound metabolic process	XS06G16260.1,XS06G16261.1	BP	0.04898	0.0496331	2	28
GO:0019627	urea metabolic process	XS06G16933.1	BP	0.04987	0.04987	1	4
GO:0004497	monooxygenase activity	XS07G17184.1,XS07G17185.1,XS07G17186.1,XS07G17187.1,XS07G17241.1,XS07G17243.1,XS07G17244.1,XS07G17246.1,XS07G17247.1,XS07G17248.1,XS07G17249.1,XS07G17254.1,XS07G17258.1,XS07G17260.1,XS07G17262.1,XS07G17331.1,XS08G18649.1,XS09G20115.1,XS14G07304.1,XS14G07305.1,XS14G07310.1,XS14G07318.1,XS14G07487.1,XS14G07593.1,XSUNG20977.1,XS03G11095.1,XS05G14226.1,XS05G14228.1,XS05G14392.1,XS05G14393.1,XS05G1439…	MF	4.4e-16	2.728e-14	31	391
GO:0016491	oxidoreductase activity	XS06G16260.1,XS06G16261.1,XS07G17183.1,XS07G17184.1,XS07G17185.1,XS07G17186.1,XS07G17187.1,XS07G17192.1,XS07G17195.1,XS07G17201.1,XS07G17203.1,XS07G17241.1,XS07G17243.1,XS07G17244.1,XS07G17246.1,XS07G17247.1,XS07G17248.1,XS07G17249.1,XS07G17254.1,XS07G17258.1,XS07G17260.1,XS07G17262.1,XS07G17331.1,XS07G18268.1,XS07G18469.1,XS07G18500.1,XS08G18649.1,XS08G18671.1,XS08G18676.1,XS08G18678.1,XS08G1867…	MF	1.7e-11	5.27e-10	69	2345
GO:0008234	cysteine-type peptidase activity	XS08G18758.1,XS08G18760.1,XS08G18792.1,XS01G01634.1,XS01G01655.1,XS01G00258.1,XS01G00259.1,XS03G11273.1,XS03G11277.1,XS03G11280.1,XS03G11284.1,XS03G11287.1,XS03G11288.1,XS03G11292.1,XS03G11294.1,XS01G00057.1,XS01G00059.1,XS01G00061.1	MF	3.2e-08	6.61333e-07	18	288
GO:0004190	aspartic-type endopeptidase activity	XS01G01240.1,XS01G01241.1,XS01G01251.1,XS01G01253.1,XS09G19913.1,XS09G20206.1,XS12G05240.1,XS02G10320.1,XS02G10321.1,XS06G15679.1,XS06G15680.1	MF	1.6e-07	2.20444e-06	11	110
GO:0070001	aspartic-type peptidase activity	XS01G01240.1,XS01G01241.1,XS01G01251.1,XS01G01253.1,XS09G19913.1,XS09G20206.1,XS12G05240.1,XS02G10320.1,XS02G10321.1,XS06G15679.1,XS06G15680.1	MF	1.6e-07	2.20444e-06	11	110
GO:0047501	(+)-neomenthol dehydrogenase activity	XS07G17183.1,XS07G17192.1,XS07G17201.1,XS07G17203.1	MF	8.5e-07	8.78333e-06	4	7
GO:0070011	peptidase activity, acting on L-amino acid peptides	XS01G01240.1,XS01G01241.1,XS01G01251.1,XS01G01253.1,XS08G18758.1,XS08G18760.1,XS08G18792.1,XS09G19913.1,XS09G20206.1,XS09G20716.1,XS01G01634.1,XS01G01655.1,XS12G05240.1,XS01G00258.1,XS01G00259.1,XS02G10320.1,XS02G10321.1,XS03G11273.1,XS03G11277.1,XS03G11280.1,XS03G11284.1,XS03G11287.1,XS03G11288.1,XS03G11292.1,XS03G11294.1,XS01G00057.1,XS01G00059.1,XS01G00061.1,XS06G15679.1,XS06G15680.1	MF	3.8e-06	3.36571e-05	30	943
GO:0004175	endopeptidase activity	XS01G01240.1,XS01G01241.1,XS01G01251.1,XS01G01253.1,XS08G18760.1,XS09G19913.1,XS09G20206.1,XS12G05240.1,XS02G10320.1,XS02G10321.1,XS06G15679.1,XS06G15680.1	MF	5.9e-06	4.5725e-05	12	190
GO:0005537	mannose binding	XS12G05587.1,XS12G05589.1,XS05G14330.1,XS05G14331.1	MF	1.6e-05	0.000110222	4	13
GO:0015293	symporter activity	XS02G09106.1,XS02G09115.1,XS02G09116.1,XS02G09118.1,XS02G09121.1,XS02G09452.1,XS02G09453.1,XS02G09454.1,XS03G12387.1,XS03G12393.1,XS05G15454.1,XS05G15457.1	MF	2.7e-05	0.0001674	12	221
GO:0048029	monosaccharide binding	XS12G05587.1,XS12G05589.1,XS01G01993.1,XS01G01995.1,XS05G14330.1,XS05G14331.1	MF	5.4e-05	0.000304364	6	53
GO:0008233	peptidase activity	XS01G01240.1,XS01G01241.1,XS01G01251.1,XS01G01253.1,XS08G18758.1,XS08G18760.1,XS08G18792.1,XS09G19913.1,XS09G20206.1,XS09G20716.1,XS01G01634.1,XS01G01655.1,XS12G05240.1,XS01G00258.1,XS01G00259.1,XS02G10320.1,XS02G10321.1,XS03G11273.1,XS03G11277.1,XS03G11280.1,XS03G11284.1,XS03G11287.1,XS03G11288.1,XS03G11292.1,XS03G11294.1,XS01G00057.1,XS01G00059.1,XS01G00061.1,XS06G15679.1,XS06G15680.1	MF	5.5e-05	0.000284167	30	1086
GO:0015291	secondary active transmembrane transporter activity	XS08G19316.1,XS08G19330.1,XS11G04435.1,XS11G04436.1,XS02G09106.1,XS02G09115.1,XS02G09116.1,XS02G09118.1,XS02G09121.1,XS02G09452.1,XS02G09453.1,XS02G09454.1,XS03G12387.1,XS03G12393.1,XS05G15454.1,XS05G15457.1	MF	0.00013	0.00062	16	430
GO:0030060	L-malate dehydrogenase activity	XS07G18268.1,XS14G07699.1,XS03G11454.1,XS05G15534.1	MF	0.0003	0.00132857	4	26
GO:0004814	arginine-tRNA ligase activity	XS04G13950.1,XS04G13960.1	MF	0.00047	0.00194267	2	3
GO:0003985	acetyl-CoA C-acetyltransferase activity	XS04G12486.1,XS04G12487.1,XS04G12488.1	MF	0.00052	0.00195394	3	13
GO:0016453	C-acetyltransferase activity	XS04G12486.1,XS04G12487.1,XS04G12488.1	MF	0.00052	0.00195394	3	13
GO:0022804	active transmembrane transporter activity	XS08G19316.1,XS08G19330.1,XS11G04435.1,XS11G04436.1,XS02G09106.1,XS02G09115.1,XS02G09116.1,XS02G09118.1,XS02G09121.1,XS02G09452.1,XS02G09453.1,XS02G09454.1,XS03G11046.1,XS03G12387.1,XS03G12393.1,XS05G15454.1,XS05G15457.1	MF	0.00054	0.00186	17	538
GO:0004729	oxygen-dependent protoporphyrinogen oxidase activity	XS04G13731.1,XS04G13743.1	MF	0.00094	0.0027107	2	4
GO:0033809	anthocyanin 6''-O-malonyltransferase activity	XS03G11248.1,XS03G11258.1	MF	0.00094	0.0027107	2	4
GO:0052581	(-)-isopiperitenone reductase activity	XS07G17195.1,XS08G18671.1	MF	0.00094	0.0027107	2	4
GO:0070402	NADPH binding	XS07G17195.1,XS08G18671.1	MF	0.00094	0.0027107	2	4
GO:0070818	protoporphyrinogen oxidase activity	XS04G13731.1,XS04G13743.1	MF	0.00094	0.0027107	2	4
GO:0102588	cyanidin 3-O-glucoside 6''-O-malonyltransferase activity	XS03G11248.1,XS03G11258.1	MF	0.00094	0.0027107	2	4
GO:0003988	acetyl-CoA C-acyltransferase activity	XS04G12486.1,XS04G12487.1,XS04G12488.1	MF	0.00142	0.0035216	3	18
GO:0008327	methyl-CpG binding	XS10G03668.1,XS13G06543.1	MF	0.00156	0.00351709	2	5
GO:0010428	methyl-CpNpG binding	XS10G03668.1,XS13G06543.1	MF	0.00156	0.00351709	2	5
GO:0047366	quercetin-3-sulfate 4'-sulfotransferase activity	XS11G03975.1,XS11G03981.1	MF	0.00156	0.00351709	2	5
GO:0050661	NADP binding	XS07G17195.1,XS08G18671.1	MF	0.00156	0.00351709	2	5
GO:0008061	chitin binding	XS07G18348.1,XS12G05587.1,XS12G05589.1	MF	0.00225	0.00465	3	21
GO:0016615	malate dehydrogenase activity	XS07G18268.1,XS14G07699.1,XS03G11454.1,XS05G15534.1	MF	0.00229	0.00458	4	44
GO:0003866	3-phosphoshikimate 1-carboxyvinyltransferase activity	XS08G18887.1,XS08G18891.1	MF	0.00231	0.00434	2	6
GO:0033772	flavonoid 3',5'-hydroxylase activity	XS07G17185.1,XS07G17246.1	MF	0.00231	0.00434	2	6
GO:0035671	enone reductase activity	XS07G17195.1,XS08G18671.1	MF	0.00231	0.00434	2	6
GO:0008146	sulfotransferase activity	XS11G03975.1,XS11G03981.1	MF	0.00321	0.0056062	2	7
GO:0047180	salutaridinol 7-O-acetyltransferase activity	XS06G16349.1,XS06G16352.1	MF	0.00321	0.0056062	2	7
GO:0009815	1-aminocyclopropane-1-carboxylate oxidase activity	XS01G01993.1,XS01G01995.1	MF	0.00425	0.00712162	2	8
GO:0030246	carbohydrate binding	XS12G05587.1,XS12G05589.1,XS13G06696.1,XS13G06705.1,XS01G01993.1,XS01G01995.1,XS05G14330.1,XS05G14331.1	MF	0.00433	0.00706474	8	202
GO:0005536	glucose binding	XS05G14330.1,XS05G14331.1	MF	0.00542	0.00861641	2	9
GO:0016408	C-acyltransferase activity	XS04G12486.1,XS04G12487.1,XS04G12488.1	MF	0.00632	0.009796	3	30
GO:0051537	2 iron, 2 sulfur cluster binding	XS09G19755.1,XS09G19756.1,XS09G19758.1,XS09G19759.1,XS09G19763.1	MF	0.00751	0.0113566	5	96
GO:0047274	galactinol-sucrose galactosyltransferase activity	XS08G19547.1,XS08G19568.1	MF	0.00814	0.0120162	2	11
GO:0016407	acetyltransferase activity	XS06G16349.1,XS06G16352.1,XS04G12486.1,XS04G12487.1,XS04G12488.1	MF	0.00926	0.0133516	5	101
GO:0050377	UDP-glucose 4,6-dehydratase activity	XS04G13947.1,XS04G13956.1	MF	0.01135	0.0159932	2	13
GO:0000293	ferric-chelate reductase activity	XS03G11083.1,XS03G11085.1	MF	0.01313	0.0178914	2	14
GO:0016723	oxidoreductase activity, oxidizing metal ions, NAD or NADP as acceptor	XS03G11083.1,XS03G11085.1	MF	0.01313	0.0178914	2	14
GO:0022857	transmembrane transporter activity	XS08G19316.1,XS08G19330.1,XS11G04435.1,XS11G04436.1,XS02G09106.1,XS02G09115.1,XS02G09116.1,XS02G09118.1,XS02G09121.1,XS02G09452.1,XS02G09453.1,XS02G09454.1,XS03G11046.1,XS03G11327.1,XS03G12387.1,XS03G12393.1,XS05G15454.1,XS05G15457.1	MF	0.01488	0.0196289	18	807
GO:0016634	oxidoreductase activity, acting on the CH-CH group of donors, oxygen as acceptor	XS04G13731.1,XS04G13743.1	MF	0.01703	0.0219971	2	16
GO:0042973	glucan endo-1,3-beta-D-glucosidase activity	XS09G20647.1,XS13G07165.1,XS01G00657.1,XS05G14770.1	MF	0.01798	0.0227502	4	79
GO:0003964	RNA-directed DNA polymerase activity	XS09G19913.1,XS09G20206.1,XS12G05240.1	MF	0.01812	0.0224688	3	44
GO:0016722	oxidoreductase activity, oxidizing metal ions	XS03G11083.1,XS03G11085.1	MF	0.01914	0.0232682	2	17
GO:0004364	glutathione transferase activity	XS11G04241.1,XS11G04242.1,XS11G04246.1,XS11G04250.1	MF	0.02033	0.0242396	4	82
GO:0004146	dihydrofolate reductase activity	XS07G18469.1,XS07G18500.1	MF	0.02136	0.0249872	2	18
GO:0016413	O-acetyltransferase activity	XS06G16349.1,XS06G16352.1	MF	0.02609	0.0299552	2	20
GO:0016616	oxidoreductase activity, acting on the CH-OH group of donors, NAD or NADP as acceptor	XS07G17183.1,XS07G17192.1,XS07G17201.1,XS07G17203.1,XS07G17247.1,XS07G18268.1,XS14G07699.1,XS03G11454.1,XS05G15534.1	MF	0.02793	0.0314847	9	336
GO:0005215	transporter activity	XS08G19316.1,XS08G19330.1,XS11G04435.1,XS11G04436.1,XS02G09106.1,XS02G09115.1,XS02G09116.1,XS02G09118.1,XS02G09121.1,XS02G09452.1,XS02G09453.1,XS02G09454.1,XS03G11046.1,XS03G11327.1,XS03G12387.1,XS03G12393.1,XS05G15454.1,XS05G15457.1	MF	0.03238	0.0358493	18	882
GO:0003859	3-hydroxybutyryl-CoA dehydratase activity	XS15G08278.1	MF	0.03748	0.0397224	1	3
GO:0004053	arginase activity	XS06G16933.1	MF	0.03748	0.0397224	1	3
GO:0010429	methyl-CpNpN binding	XS10G03668.1	MF	0.03748	0.0397224	1	3
GO:0102260	germacrene A alcohol dehydrogenase activity	XS07G17247.1	MF	0.03748	0.0397224	1	3
GO:0008270	zinc ion binding	XS03G11053.1,XS03G11057.1	MF	0.03953	0.040178	2	25
GO:0016614	oxidoreductase activity, acting on CH-OH group of donors	XS07G17183.1,XS07G17192.1,XS07G17201.1,XS07G17203.1,XS07G17247.1,XS07G18268.1,XS14G07699.1,XS03G11454.1,XS05G15534.1	MF	0.04233	0.04233	9	363
GO:0009528	plastid inner membrane	XS07G17499.1,XS08G18820.1,XS08G18953.1,XS09G19755.1,XS09G19756.1,XS09G19758.1,XS09G19759.1,XS09G19763.1,XS10G02917.1,XS10G02919.1,XS10G02920.1,XS10G02922.1,XS10G02923.1,XS10G03349.1,XS03G11035.1,XS04G13731.1,XS04G13743.1	CC	4.2e-13	9.52e-12	17	138
GO:0009706	chloroplast inner membrane	XS07G17499.1,XS08G18820.1,XS08G18953.1,XS09G19755.1,XS09G19756.1,XS09G19758.1,XS09G19759.1,XS09G19763.1,XS10G02917.1,XS10G02919.1,XS10G02920.1,XS10G02922.1,XS10G02923.1,XS10G03349.1,XS03G11035.1,XS04G13731.1,XS04G13743.1	CC	4.2e-13	9.52e-12	17	138
GO:0031969	chloroplast membrane	XS07G17499.1,XS08G18820.1,XS08G18953.1,XS09G19755.1,XS09G19756.1,XS09G19758.1,XS09G19759.1,XS09G19763.1,XS10G02917.1,XS10G02919.1,XS10G02920.1,XS10G02922.1,XS10G02923.1,XS10G03349.1,XS11G04502.1,XS03G11035.1,XS03G11083.1,XS03G11085.1,XS04G13731.1,XS04G13743.1,XS05G15485.1	CC	1.4e-06	1.58667e-05	21	544
GO:0042170	plastid membrane	XS07G17499.1,XS08G18820.1,XS08G18953.1,XS09G19755.1,XS09G19756.1,XS09G19758.1,XS09G19759.1,XS09G19763.1,XS10G02917.1,XS10G02919.1,XS10G02920.1,XS10G02922.1,XS10G02923.1,XS10G03349.1,XS11G04502.1,XS03G11035.1,XS03G11083.1,XS03G11085.1,XS04G13731.1,XS04G13743.1,XS05G15485.1	CC	1.8e-06	1.53e-05	21	552
GO:0019866	organelle inner membrane	XS07G17499.1,XS08G18768.1,XS08G18772.1,XS08G18775.1,XS08G18820.1,XS08G18953.1,XS09G19755.1,XS09G19756.1,XS09G19758.1,XS09G19759.1,XS09G19763.1,XS10G02917.1,XS10G02919.1,XS10G02920.1,XS10G02922.1,XS10G02923.1,XS10G03349.1,XS03G11035.1,XS04G13731.1,XS04G13743.1	CC	2.9e-06	1.972e-05	20	523
GO:0009941	chloroplast envelope	XS07G17499.1,XS08G18820.1,XS08G18953.1,XS09G19755.1,XS09G19756.1,XS09G19758.1,XS09G19759.1,XS09G19763.1,XS10G02917.1,XS10G02919.1,XS10G02920.1,XS10G02922.1,XS10G02923.1,XS10G03349.1,XS11G04502.1,XS03G11035.1,XS03G11083.1,XS03G11085.1,XS04G13731.1,XS04G13743.1,XS05G15485.1	CC	7.2e-06	4.08e-05	21	604
GO:0009526	plastid envelope	XS07G17499.1,XS08G18820.1,XS08G18953.1,XS09G19755.1,XS09G19756.1,XS09G19758.1,XS09G19759.1,XS09G19763.1,XS10G02917.1,XS10G02919.1,XS10G02920.1,XS10G02922.1,XS10G02923.1,XS10G03349.1,XS11G04502.1,XS03G11035.1,XS03G11083.1,XS03G11085.1,XS04G13731.1,XS04G13743.1,XS05G15485.1	CC	9.7e-06	4.71143e-05	21	616
GO:0031224	intrinsic component of membrane	XS06G16442.1,XS07G17184.1,XS07G17186.1,XS07G17187.1,XS07G17241.1,XS07G17243.1,XS07G17244.1,XS07G17247.1,XS07G17248.1,XS07G17249.1,XS07G17254.1,XS07G17258.1,XS07G17260.1,XS07G17262.1,XS07G17331.1,XS07G17479.1,XS07G17499.1,XS07G18187.1,XS07G18348.1,XS01G01239.1,XS08G18603.1,XS08G18649.1,XS08G18775.1,XS08G18820.1,XS08G18834.1,XS08G18837.1,XS08G18857.1,XS08G18953.1,XS08G19000.1,XS08G19005.1,XS08G1931…	CC	6.9e-05	0.00029325	113	7231
GO:0044425	membrane part	XS06G16442.1,XS07G17184.1,XS07G17186.1,XS07G17187.1,XS07G17241.1,XS07G17243.1,XS07G17244.1,XS07G17247.1,XS07G17248.1,XS07G17249.1,XS07G17254.1,XS07G17258.1,XS07G17260.1,XS07G17262.1,XS07G17331.1,XS07G17479.1,XS07G17499.1,XS07G18187.1,XS07G18348.1,XS01G01239.1,XS08G18603.1,XS08G18649.1,XS08G18768.1,XS08G18772.1,XS08G18775.1,XS08G18820.1,XS08G18834.1,XS08G18837.1,XS08G18857.1,XS08G18953.1,XS08G1900…	CC	0.00015	0.000566667	115	7522
GO:0031967	organelle envelope	XS07G17499.1,XS08G18768.1,XS08G18772.1,XS08G18775.1,XS08G18820.1,XS08G18953.1,XS09G19755.1,XS09G19756.1,XS09G19758.1,XS09G19759.1,XS09G19763.1,XS01G01370.3,XS10G02863.1,XS10G02917.1,XS10G02919.1,XS10G02920.1,XS10G02922.1,XS10G02923.1,XS10G03349.1,XS11G04502.1,XS12G05086.1,XS14G07309.1,XS03G11035.1,XS03G11083.1,XS03G11085.1,XS03G12241.1,XS04G13612.1,XS04G13731.1,XS04G13743.1,XS04G13790.1,XS05G1488…	CC	0.00016	0.000518095	32	1400
GO:0031975	envelope	XS07G17499.1,XS08G18768.1,XS08G18772.1,XS08G18775.1,XS08G18820.1,XS08G18953.1,XS09G19755.1,XS09G19756.1,XS09G19758.1,XS09G19759.1,XS09G19763.1,XS01G01370.3,XS10G02863.1,XS10G02917.1,XS10G02919.1,XS10G02920.1,XS10G02922.1,XS10G02923.1,XS10G03349.1,XS11G04502.1,XS12G05086.1,XS14G07309.1,XS03G11035.1,XS03G11083.1,XS03G11085.1,XS03G12241.1,XS04G13612.1,XS04G13731.1,XS04G13743.1,XS04G13790.1,XS05G1488…	CC	0.00016	0.000518095	32	1401
GO:0016020	membrane	XS06G16442.1,XS07G17184.1,XS07G17186.1,XS07G17187.1,XS07G17241.1,XS07G17243.1,XS07G17244.1,XS07G17247.1,XS07G17248.1,XS07G17249.1,XS07G17254.1,XS07G17258.1,XS07G17260.1,XS07G17262.1,XS07G17331.1,XS07G17479.1,XS07G17499.1,XS07G17677.1,XS07G18187.1,XS07G18348.1,XS01G01239.1,XS08G18603.1,XS08G18649.1,XS08G18768.1,XS08G18772.1,XS08G18775.1,XS08G18820.1,XS08G18834.1,XS08G18837.1,XS08G18857.1,XS08G1895…	CC	0.00019	0.000538333	135	9212
GO:0048046	apoplast	XS01G01240.1,XS01G01251.1,XS10G03173.1,XS10G03176.1,XS01G01937.1,XS01G01938.1,XS03G11056.1,XS04G13319.1,XS04G13322.1,XS04G13325.1	CC	0.00021	0.000549231	10	217
GO:0043659	symbiosome	XS12G05837.1,XS12G05840.1,XS12G05842.1	CC	0.00039	0.000884	3	13
GO:0043660	bacteroid-containing symbiosome	XS12G05837.1,XS12G05840.1,XS12G05842.1	CC	0.00039	0.000884	3	13
GO:0043661	peribacteroid membrane	XS12G05837.1,XS12G05840.1,XS12G05842.1	CC	0.00039	0.000884	3	13
GO:0030666	endocytic vesicle membrane	XS12G05837.1,XS12G05840.1,XS12G05842.1	CC	0.00049	0.00098	3	14
GO:0005741	mitochondrial outer membrane	XS01G01370.3,XS10G02863.1,XS12G05086.1,XS14G07309.1,XS03G12241.1,XS04G13790.1,XS05G14882.1	CC	0.00055	0.00103889	7	123
GO:0005576	extracellular region	XS07G18348.1,XS01G01240.1,XS01G01241.1,XS01G01251.1,XS01G01253.1,XS08G18712.1,XS08G18720.1,XS09G20647.1,XS10G03173.1,XS10G03176.1,XS13G06768.1,XS13G07196.1,XS01G01937.1,XS01G01938.1,XS02G09283.1,XS03G11056.1,XS03G11277.1,XS03G11280.1,XS03G11284.1,XS03G11292.1,XS03G11294.1,XS03G11815.1,XS03G11872.1,XS03G11934.1,XS01G00657.1,XS04G13319.1,XS04G13322.1,XS04G13325.1,XS05G14770.1	CC	0.00069	0.00123474	29	1330
GO:0016021	integral component of membrane	XS06G16442.1,XS07G17184.1,XS07G17186.1,XS07G17187.1,XS07G17241.1,XS07G17243.1,XS07G17244.1,XS07G17247.1,XS07G17248.1,XS07G17249.1,XS07G17254.1,XS07G17258.1,XS07G17260.1,XS07G17262.1,XS07G17331.1,XS07G17479.1,XS07G17499.1,XS07G18187.1,XS01G01239.1,XS08G18603.1,XS08G18649.1,XS08G18775.1,XS08G18820.1,XS08G18834.1,XS08G18837.1,XS08G18857.1,XS08G18953.1,XS08G19000.1,XS08G19005.1,XS08G19316.1,XS08G1933…	CC	0.00083	0.001411	105	7014
GO:0030139	endocytic vesicle	XS12G05837.1,XS12G05840.1,XS12G05842.1	CC	0.00146	0.00236381	3	20
GO:0005840	ribosome	XS06G16497.1,XS07G17448.1,XS07G17491.1,XS08G19283.1,XS09G20334.1,XS10G03124.1,XS10G03363.1,XS10G03497.1,XS10G03498.1,XS02G09483.1,XS04G13004.1,XS01G00867.1	CC	0.00287	0.00443545	12	410
GO:0031225	anchored component of membrane	XS07G18348.1,XS09G20647.1,XS13G06768.1,XS15G08615.1,XS02G10320.1,XS02G10321.1,XS01G00657.1,XS05G14770.1	CC	0.00355	0.00524783	8	216
GO:0005886	plasma membrane	XS06G16442.1,XS07G17677.1,XS07G18348.1,XS08G19000.1,XS08G19005.1,XS08G19437.1,XS08G19507.1,XS08G19524.1,XS01G00135.1,XS09G20209.1,XS09G20210.1,XS09G20647.1,XS11G04435.1,XS11G04436.1,XS11G04707.1,XS11G04709.1,XS11G04718.1,XS11G05064.1,XS12G05101.1,XS13G06696.1,XS13G06705.1,XS15G08615.1,XSUNG21051.1,XS02G09452.1,XS02G09453.1,XS02G09454.1,XS02G10320.1,XS02G10321.1,XS03G11327.1,XS03G11454.1,XS03G1181…	CC	0.00532	0.00753667	41	2380
GO:0031090	organelle membrane	XS06G16442.1,XS07G17241.1,XS07G17254.1,XS07G17258.1,XS07G17260.1,XS07G17262.1,XS07G17499.1,XS08G18768.1,XS08G18772.1,XS08G18775.1,XS08G18820.1,XS08G18834.1,XS08G18837.1,XS08G18953.1,XS09G19755.1,XS09G19756.1,XS09G19758.1,XS09G19759.1,XS09G19763.1,XS01G01370.3,XS10G02863.1,XS10G02917.1,XS10G02919.1,XS10G02920.1,XS10G02922.1,XS10G02923.1,XS10G03349.1,XS11G04502.1,XS12G05086.1,XS12G05368.1,XS12G0583…	CC	0.00947	0.0128792	47	2913
GO:0031966	mitochondrial membrane	XS08G18768.1,XS08G18772.1,XS08G18775.1,XS08G18820.1,XS01G01370.3,XS10G02863.1,XS12G05086.1,XS14G07309.1,XS03G12241.1,XS04G13731.1,XS04G13743.1,XS04G13790.1,XS05G14882.1	CC	0.01307	0.0170915	13	561
GO:0071944	cell periphery	XS06G16442.1,XS07G17677.1,XS07G18348.1,XS08G19000.1,XS08G19005.1,XS08G19437.1,XS08G19507.1,XS08G19524.1,XS01G00135.1,XS09G20209.1,XS09G20210.1,XS09G20647.1,XS11G04435.1,XS11G04436.1,XS11G04707.1,XS11G04709.1,XS11G04718.1,XS11G05064.1,XS12G05101.1,XS13G06696.1,XS13G06705.1,XS13G06768.1,XS15G08615.1,XSUNG21051.1,XS02G09452.1,XS02G09453.1,XS02G09454.1,XS02G10320.1,XS02G10321.1,XS03G11056.1,XS03G1132…	CC	0.01411	0.0177681	44	2754
GO:0005740	mitochondrial envelope	XS08G18768.1,XS08G18772.1,XS08G18775.1,XS08G18820.1,XS01G01370.3,XS10G02863.1,XS12G05086.1,XS14G07309.1,XS03G12241.1,XS04G13731.1,XS04G13743.1,XS04G13790.1,XS05G14882.1	CC	0.01511	0.0183479	13	572
GO:0031968	organelle outer membrane	XS01G01370.3,XS10G02863.1,XS12G05086.1,XS14G07309.1,XS03G12241.1,XS04G13790.1,XS05G14882.1	CC	0.02226	0.0260979	7	243
GO:0019867	outer membrane	XS01G01370.3,XS10G02863.1,XS12G05086.1,XS14G07309.1,XS03G12241.1,XS04G13790.1,XS05G14882.1	CC	0.0227	0.0257267	7	244
GO:0005739	mitochondrion	XS06G16619.1,XS06G16622.1,XS06G16933.1,XS08G18768.1,XS08G18772.1,XS08G18775.1,XS08G18820.1,XS08G18822.1,XS08G19103.1,XS01G01370.3,XS09G20395.1,XS09G20490.1,XS10G02863.1,XS10G03197.1,XS12G05086.1,XS12G05174.1,XS14G07309.1,XS02G09377.1,XS03G12032.1,XS03G12041.1,XS03G12241.1,XS04G13137.1,XS04G13731.1,XS04G13743.1,XS04G13790.1,XS05G14836.1,XS05G14882.1	CC	0.02558	0.0280555	27	1586
GO:0033096	amyloplast envelope	XS08G18820.1	CC	0.03393	0.035496	1	3
GO:0033097	amyloplast membrane	XS08G18820.1	CC	0.03393	0.035496	1	3
GO:0034045	phagophore assembly site membrane	XS12G05368.1,XS03G11654.1	CC	0.03794	0.03794	2	27
