# Supplementary material for: The genome assembly and annotation of yellowhorn (Xanthoceras sorbifolium Bunge)
Source: Gigascience. 2019 Jun 26;8(6):giz071. doi: 10.1093/gigascience/giz071 (PMC6593362; doi:10.1093/gigascience/giz071)
Supplement: giz071_Supplemental_Files [file giz071_supplemental_files.zip › Table S5.xlsx]

## Sheet: Sheet1
Table S5. The 195 single copy orthologous genes in yellowhorn genome assembly and other ten species.
Arabidopsis thaliana	Theobroma cacao	Anacardium occidentale	Vitis vinifera	Dimocarpus longan	Olea europaea	Citrus sinensis	Pterocarya stenoptera	Oryza sativa	Glycine max	Xanthoce sorbifolia
AT1G52590.1	Tc06v2_p005200.2	Anaoc.0004s1269.1.p	GSVIVP00000364001	Dlo_027512.1	Oeu052266.1	Cs1g12710.1	Potri.008G213200.2	Os01t0173000-01	Glyma13g44130.1	XS08G19166.2
AT5G46100.1	Tc06v2_p014920.1	Anaoc.0016s0418.1.p	GSVIVP00001644001	Dlo_022340.1	Oeu056521.1	Cs2g05520.1	Potri.011G057900.1	Os01t0672166-00	Glyma13g30850.3	XS12G05974.1
AT3G17020.1	Tc04v2_p024640.1	Anaoc.0004s0357.1.p	GSVIVP00033132001	Dlo_024975.2	Oeu051062.1	Cs9g02340.1	Potri.010G144100.1	Os05t0157200-01	Glyma15g15080.1	XS02G09745.1
AT2G30695.1	Tc04v2_p013530.1	Anaoc.0008s1646.1.p	GSVIVP00034652001	Dlo_002364.1	Oeu020812.1	Cs5g23480.1	Potri.013G125500.1	Os09t0515400-01	Glyma04g13160.6	XS02G09064.1
AT2G39140.1	Tc10v2_p006810.1	Anaoc.0011s0616.1.p	GSVIVP00018146001	Dlo_002602.1	Oeu013841.1	Cs7g24580.1	Potri.008G035500.1	Os03t0152700-01	Glyma10g35180.1	XS15G08188.1
AT4G16566.1	Tc03v2_p020980.1	Anaoc.0004s1545.2.p	GSVIVP00009603001	Dlo_022671.1	Oeu062969.1	Cs5g08900.1	Potri.003G076400.1	Os04t0535400-01	Glyma11g03510.1	XS13G06302.1
AT3G15180.2	Tc07v2_p007860.1	Anaoc.0001s2184.1.p	GSVIVP00027733001	Dlo_014674.1	Oeu005401.4	Cs1g07990.1	Potri.001G396500.1	Os05t0557200-01	Glyma06g35680.1	XS11G04470.2
AT1G10520.1	Tc02v2_p021150.1	Anaoc.0596s0013.1.p	GSVIVP00028889001	Dlo_000739.2	Oeu025446.1	Cs7g08130.1	Potri.010G094800.1	Os06t0237200-00	Glyma02g07270.1	XS06G16113.1
AT1G50510.1	Tc09v2_p020190.1	Anaoc.0010s0728.1.p	GSVIVP00017290001	Dlo_022928.1	Oeu001490.1	Cs2g31210.1	Potri.001G254000.1	Os08t0504400-01	Glyma09g00500.1	XS09G20168.2
AT2G04620.1	Tc04v2_p005640.1	Anaoc.0014s1015.1.p	GSVIVP00020819001	Dlo_018878.1	Oeu060599.1	Cs2g28860.1	Potri.005G110300.1	Os08t0422200-00	Glyma08g10750.1	XS01G01275.1
AT1G28680.1	Tc06v2_p014440.1	Anaoc.0007s1280.1.p	GSVIVP00002990001	Dlo_022294.1	Oeu043317.1	Cs2g05090.1	Potri.004G053500.1	Os06t0155500-00	Glyma13g30550.1	XS12G05937.1
AT3G21740.1	Tc04v2_p009830.1	Anaoc.0014s0385.1.p	GSVIVP00026048001	Dlo_018189.1	Oeu031211.1	Cs2g21770.1	Potri.017G037200.1	Os04t0628000-01	Glyma13g38330.2	XS01G01904.2
AT5G10690.1	Tc09v2_p000660.1	Anaoc.0013s0189.1.p	GSVIVP00032322001	Dlo_003594.1	Oeu019776.1	Cs7g07220.1	Potri.006G273400.1	Os09t0431600-00	Glyma14g17650.1	XS02G10281.1
AT4G18372.1	Tc06v2_p012110.1	Anaoc.0016s0610.1.p	GSVIVP00032345001	Dlo_020209.1	Oeu030940.1	Cs2g08040.1	Potri.015G138100.1	Os06t0677600-01	Glyma13g29110.2	XS12G05710.1
AT2G40690.1	Tc10v2_p013770.1	Anaoc.0016s1021.1.p	GSVIVP00029460001	Dlo_011427.1	Oeu054415.1	Cs7g29640.1	Potri.013G090900.1	Os07t0229800-01	Glyma02g38310.1	XS15G08519.1
AT1G50170.1	Tc04v2_p001260.1	Anaoc.0006s0360.1.p	GSVIVP00020689001	Dlo_018741.1	Oeu057055.1	Cs2g27630.1	Potri.001G178800.1	Os02t0296800-01	Glyma05g08810.1	XS01G01343.1
AT5G62720.1	Tc03v2_p006050.2	Anaoc.0004s1984.1.p	GSVIVP00000087001	Dlo_012441.1	Oeu048731.1	Cs5g04300.2	Potri.015G065500.1	Os03t0684700-01	Glyma17g10480.2	XS13G06916.1
AT3G19780.1	Tc02v2_p013690.1	Anaoc.0003s0680.1.p	GSVIVP00021229001	Dlo_027996.1	Oeu033538.1	Cs7g15100.1	Potri.007G070400.1	Os10t0485100-01	Glyma11g10870.2	XS06G15640.1
AT1G77320.1	Tc08v2_p011230.1	Anaoc.0012s0321.1.p	GSVIVP00015447001	Dlo_030296.1	Oeu009633.1	Cs3g20160.1	Potri.005G182500.1	Os11t0191300-02	Glyma16g00740.2	XS04G12947.1
AT5G44750.2	Tc02v2_p008980.4	Anaoc.0011s0210.1.p	GSVIVP00007707001	Dlo_010178.1	Oeu044275.2	Cs8g04800.1	Potri.009G094400.1	Os06t0691000-01	Glyma01g45490.1	XS03G11903.1
AT2G20330.1	Tc01v2_p020750.1	Anaoc.0006s1037.1.p	GSVIVP00028489001	Dlo_019591.1	Oeu015440.1	Cs5g28960.1	Potri.014G193500.3	Os10t0464100-01	Glyma19g35280.1	XS01G00922.1
AT2G25080.1	Tc09v2_p001280.1	Anaoc.0019s0077.1.p	GSVIVP00032791001	Dlo_015512.1	Oeu032514.1	Cs7g06520.1	Potri.006G265400.1	Os06t0185900-01	Glyma17g34110.1	XS02G10350.1
AT5G44000.1	Tc01v2_p020960.1	Anaoc.0963s0005.1.p	GSVIVP00028516001	Dlo_020460.1	Oeu052076.1	Cs5g29140.1	Potri.014G192300.1	Os02t0814800-01	Glyma10g04570.1	XS01G00939.1
AT1G17870.1	Tc02v2_p009870.1	Anaoc.0003s1075.1.p	GSVIVP00038621001	Dlo_033850.1	Oeu037293.1	Cs8g03710.1	Potri.001G289700.1	Os03t0729000-01	Glyma01g45241.1	XS03G11796.1
AT5G63440.2	Tc03v2_p010470.1	Anaoc.0004s1677.1.p	GSVIVP00017929001	Dlo_003092.1	Oeu023486.1	Cs5g07200.2	Potri.012G096500.1	Os07t0295200-01	Glyma20g39320.1	XS13G06421.1
AT5G37570.1	Tc05v2_p008380.1	Anaoc.0018s0424.1.p	GSVIVP00021552001	Dlo_009620.1	Oeu060292.1	Cs6g14060.1	Potri.006G207500.1	Os04t0414800-00	Glyma03g34150.1	XS14G07980.1
AT5G43820.1	Tc08v2_p005310.5	Anaoc.0009s0177.1.p	GSVIVP00002897001	Dlo_028331.1	Oeu013581.1	Cs3g27410.1	Potri.005G247200.1	Os02t0304800-01	Glyma15g12020.2	XS05G14069.1
AT4G33460.1	Tc01v2_p011220.1	Anaoc.0017s0692.1.p	GSVIVP00034805001	Dlo_027746.3	Oeu042293.1	Cs1g09070.2	Potri.005G062800.1	Os01t0770500-01	Glyma06g15900.1	XS07G17542.1
AT2G04560.1	Tc01v2_p015550.1	Anaoc.0014s0315.1.p	GSVIVP00025975001	Dlo_010723.1	Oeu012678.1	Cs2g20370.1	Potri.014G160300.1	Os01t0752600-01	Glyma02g11180.1	XS01G02007.1
AT1G20810.1	Tc08v2_p005460.1	Anaoc.0009s0191.1.p	GSVIVP00002914001	Dlo_028304.1	Oeu016875.3	Cs3g27570.1	Potri.005G254900.1	Os02t0117600-01	Glyma04g01700.1	XS05G14055.1
AT3G54970.1	Tc10v2_p005450.1	Anaoc.0011s0678.1.p	GSVIVP00018274001	Dlo_007381.1	Oeu055049.1	Cs7g27760.1	Potri.010G216500.1	Os02t0252600-01	Glyma20g28400.2	XS15G08298.1
AT5G44740.2	Tc02v2_p000310.3	Anaoc.0007s0035.1.p	GSVIVP00030106001	Dlo_001039.1	Oeu008987.4	Cs2g11730.2	Potri.003G152600.1	Os01t0757800-01	Glyma08g09400.1	XS12G05157.1
AT1G56345.1	Tc05v2_p026780.3	Anaoc.0005s2169.1.p	GSVIVP00022616001	Dlo_028849.1	Oeu041540.1	Cs3g15080.1	Potri.013G009300.1	Os12t0560500-01	Glyma20g23060.2	XS02G10917.1
AT1G08480.1	Tc09v2_p022350.1	Anaoc.0010s1180.1.p	GSVIVP00028466001	Dlo_010750.1	Oeu031444.1	Cs8g14230.1	Potri.009G001100.1	Os08t0112800-01	Glyma20g02250.6	XS09G20896.1
AT3G25805.1	Tc02v2_p030680.1	Anaoc.0003s0614.1.p	GSVIVP00030317001	Dlo_026611.1	Oeu042053.1	Cs7g13100.1	Potri.010G127200.1	Os04t0462300-01	Glyma08g29420.1	XS06G15701.1
AT2G34090.2	Tc06v2_p014190.1	Anaoc.0007s1293.1.p	GSVIVP00035890001	Dlo_022264.1	Oeu041787.3	Cs2g04930.1	Potri.011G065000.1	Os01t0613900-03	Glyma13g30370.3	XS12G05913.1
AT2G44520.1	Tc04v2_p017560.1	Anaoc.0001s0240.1.p	GSVIVP00018973001	Dlo_005617.1	Oeu002884.1	Cs1g03050.1	Potri.002G216100.1	Os01t0527700-01	Glyma20g38710.1	XS13G06176.1
AT2G03380.1	Tc02v2_p029030.1	Anaoc.0003s0384.1.p	GSVIVP00030081001	Dlo_026138.1	Oeu057648.1	Cs7g03210.1	Potri.010G161800.1	Os06t0185700-01	Glyma07g35270.2	XS06G15874.1
AT5G41150.1	Tc03v2_p019860.1	Anaoc.0004s1626.1.p	GSVIVP00010719001	Dlo_003144.1	Oeu028057.3	Cs5g07740.1	Potri.001G150400.1	Os03t0100400-01	Glyma11g04113.1	XS13G06384.1
AT3G19630.1	Tc02v2_p009530.1	Anaoc.0003s1106.1.p	GSVIVP00001466001	Dlo_012089.1	Oeu037281.1	Cs8g04150.1	Potri.001G294900.1	Os03t0202300-01	Glyma11g00390.1	XS03G11839.1
AT3G55080.1	Tc10v2_p005190.2	Anaoc.0016s1193.1.p	GSVIVP00029499001	Dlo_010899.1	Oeu025610.1	Cs7g28030.1	Potri.008G047400.1	Os01t0976450-00	Glyma10g43900.1	XS15G08321.1
AT3G21870.1	Tc02v2_p013780.1	Anaoc.0014s0377.1.p	GSVIVP00026064001	Dlo_016578.1	Oeu011082.1	Cs2g21900.1	Potri.007G121500.1	Os04t0628900-00	Glyma12g32200.1	XS01G01894.1
AT1G74530.3	Tc03v2_p007040.4	Anaoc.0004s2022.1.p	GSVIVP00000128001	Dlo_012476.1	Oeu016169.1	Cs5g03990.1	Potri.018G047400.5	Os08t0171000-01	Glyma06g20600.1	XS13G06881.1
AT2G41120.1	Tc05v2_p011090.1	Anaoc.0001s0757.1.p	GSVIVP00023370001	Dlo_029876.3	Oeu032951.1	Cs6g10910.1	Potri.006G025200.1	Os11t0130200-01	Glyma19g30290.1	XS14G07555.1
AT3G26750.1	Tc01v2_p002410.1	Anaoc.0001s1085.1.p	GSVIVP00036898001	Dlo_021495.1	Oeu056763.1	Cs1g24580.2	Potri.007G019800.1	Os02t0130900-01	Glyma02g05960.1	XS07G17873.1
AT2G25950.1	Tc09v2_p004470.1	Anaoc.0013s0431.1.p	GSVIVP00032159001	Dlo_019051.1	Oeu036347.1	Cs4g18750.1	Potri.018G056100.1	Os01t0559000-01	Glyma13g29400.1	XS02G10629.1
AT2G39690.1	Tc10v2_p003330.1	Anaoc.0016s1155.1.p	GSVIVP00018475001	Dlo_009800.1	Oeu059721.3	Cs7g32450.1	Potri.010G202900.1	Os01t0147800-01	Glyma14g07390.2	XS15G08412.1
AT4G02980.1	Tc01v2_p023740.1	Anaoc.0002s1492.1.p	GSVIVP00023647001	Dlo_022829.1	Oeu006228.1	Cs5g31910.1	Potri.002G212400.1	Os12t0529400-01	Glyma02g16890.2	XS01G01175.1
AT1G79950.1	Tc06v2_p007080.2	Anaoc.0007s0719.1.p	GSVIVP00034419001	Dlo_013853.4	Oeu063977.2	Cs1g14470.1	Potri.001G180200.1	Os01t0592900-02	Glyma13g43623.1	XS08G19311.1
AT3G18020.1	Tc03v2_p003940.1	Anaoc.0014s1419.1.p	GSVIVP00033990001	Dlo_005652.1	Oeu010709.1	Cs5g15440.1	Potri.015G039300.1	Os07t0674300-01	Glyma18g43910.2	XS13G06150.1
AT3G59410.2	Tc04v2_p014460.3	Anaoc.0014s0165.1.p	GSVIVP00001939001	Dlo_015614.1	Oeu061594.1	Cs5g22680.1	Potri.007G128300.1	Os04t0492600-01	Glyma12g05640.1	XS02G08982.1
AT2G39910.1	Tc10v2_p002230.1	Anaoc.0011s0739.1.p	GSVIVP00018295001	Dlo_011463.3	Oeu006660.1	Cs7g32330.1	Potri.008G063500.1	Os06t0694100-01	Glyma18g03500.1	XS15G08488.1
AT5G46390.2	Tc06v2_p012920.1	Anaoc.0007s1414.1.p	GSVIVP00003394001	Dlo_031105.1	Oeu021517.2	Cs2g03940.1	Potri.011G078700.1	Os01t0664000-00	Glyma05g29820.5	XS12G05780.1
AT1G65070.2	Tc06v2_p015640.1	Anaoc.0007s1177.1.p	GSVIVP00013081001	Dlo_011112.1	Oeu005075.2	Cs2g06190.1	Potri.004G041900.1	Os04t0680700-01	Glyma07g31550.1	XS12G06042.2
AT5G63920.1	Tc01v2_p011720.1	Anaoc.0001s1282.1.p	GSVIVP00006020001	Dlo_000639.2	Oeu050090.2	Cs1g10130.1	Potri.005G067100.1	Os03t0165000-00	Glyma06g16175.1	XS07G18526.1
AT4G25450.1	Tc03v2_p013980.1	Anaoc.0010s0238.1.p	GSVIVP00007416001	Dlo_007318.2	Oeu047984.1	Cs9g16780.1	Potri.015G136700.1	Os07t0464600-01	Glyma09g27213.1	XS10G03023.1
AT3G51140.1	Tc01v2_p001940.3	Anaoc.0017s0077.1.p	GSVIVP00011470001	Dlo_010250.1	Oeu052725.1	Cs1g25010.1	Potri.007G015600.3	Os03t0255200-01	Glyma02g05670.4	XS04G13988.1
AT3G28030.1	Tc04v2_p000450.1	Anaoc.0006s0299.1.p	GSVIVP00020778001	Dlo_016673.2	Oeu041219.1	Cs2g28540.1	Potri.017G070500.1	Os03t0205400-00	Glyma01g16370.2	XS01G01287.1
AT1G21710.1	Tc08v2_p010990.1	Anaoc.0009s0974.1.p	GSVIVP00015423001	Dlo_028538.1	Oeu032210.1	Cs3g19940.1	Potri.005G180700.1	Os02t0552600-00	Glyma06g12160.1	XS05G15023.1
AT4G09730.1	Tc08v2_p013570.1	Anaoc.0009s1159.1.p	GSVIVP00005397001	Dlo_033652.1	Oeu061450.1	Cs3g21970.1	Potri.005G198300.1	Os01t0184500-01	Glyma02g08550.1	XS05G15328.1
AT2G38680.1	Tc10v2_p009900.1	Anaoc.0016s1482.1.p	GSVIVP00002651001	Dlo_030860.1	Oeu009252.1	Cs7g23550.1	Potri.010G243900.1	Os03t0648900-01	Glyma20g33690.1	XS15G08134.1
AT5G51880.1	Tc03v2_p013840.2	Anaoc.0018s0312.1.p	GSVIVP00010609001	Dlo_007339.1	Oeu047963.2	Cs9g16580.1	Potri.015G135300.1	Os03t0119000-01	Glyma10g38530.1	XS10G03041.2
AT4G39710.1	Tc01v2_p009250.1	Anaoc.0001s1170.1.p	GSVIVP00019439001	Dlo_005305.1	Oeu028402.1	Cs1g01850.1	Potri.005G079700.1	Os02t0751600-01	Glyma08g14740.1	XS07G17173.1
AT3G63390.1	Tc01v2_p022500.1	Anaoc.0004s0869.1.p	GSVIVP00023810001	Dlo_023917.1	Oeu025775.1	Cs5g30620.1	Potri.002G047400.1	Os11t0616200-01	Glyma19g34270.1	XS01G01058.2
AT4G02405.1	Tc01v2_p025160.1	Anaoc.0002s1608.1.p	GSVIVP00028019001	Dlo_016114.2	Oeu048335.1	Cs5g33250.1	Potri.002G203900.1	Os07t0247100-01	Glyma19g39890.1	XS01G00313.1
AT5G63000.1	Tc03v2_p001080.1	Anaoc.0004s1829.1.p	GSVIVP00016053001	Dlo_015361.1	Oeu023435.1	Cs5g05630.1	Potri.015G078600.1	Os01t0271000-01	Glyma17g09580.1	XS13G07048.1
AT5G49530.1	Tc01v2_p003390.1	Anaoc.0016s1366.1.p	GSVIVP00024971001	Dlo_000080.1	Oeu053005.1	Cs1g23830.1	Potri.007G028600.1	Os08t0268900-01	Glyma11g01200.1	XS07G17967.1
AT2G38660.1	Tc04v2_p005150.2	Anaoc.0001s0149.1.p	GSVIVP00033609001	Dlo_001944.1	Oeu026907.3	Cs6g10690.1	Potri.006G114100.1	Os09t0327300-01	Glyma03g241.1	XS14G07245.1
AT3G27730.1	Tc04v2_p001180.1	Anaoc.0006s0355.1.p	GSVIVP00020695001	Dlo_018746.3	Oeu057052.1	Cs2g27660.1	Potri.001G348200.1	Os02t0617500-01	Glyma16g07850.2	XS01G01339.1
AT4G22600.1	Tc03v2_p021320.1	Anaoc.0015s0452.1.p	GSVIVP00007297001	Dlo_027356.1	Oeu026500.1	Cs5g09190.1	Potri.001G120700.1	Os02t0661300-01	Glyma15g20200.2	XS13G06274.1
AT4G15240.1	Tc02v2_p013720.3	Anaoc.0014s0374.1.p	GSVIVP00026068001	Dlo_018208.1	Oeu052542.1	Cs2g21950.4	Potri.017G039500.1	Os08t0137300-01	Glyma12g10920.2	XS01G01885.2
AT4G12830.1	Tc01v2_p017410.1	Anaoc.0006s0037.1.p	GSVIVP00011802001	Dlo_019542.1	Oeu003675.2	Cs2g18160.1	Potri.014G175700.1	Os01t0919700-01	Glyma03g23870.1	XS01G02223.1
AT3G52030.1	Tc01v2_p034230.1	Anaoc.0002s0872.1.p	GSVIVP00028698001	Dlo_028604.1	Oeu051405.1	Cs7g02200.2	Potri.009G056500.1	Os11t0182400-01	Glyma11g16190.1	XS06G16546.1
AT1G17760.1	Tc10v2_p010210.4	Anaoc.0018s0030.1.p	GSVIVP00016982001	Dlo_022439.3	Oeu013671.1	Cs6g10790.1	Potri.003G106200.1	Os12t0571900-01	Glyma19g14930.1	XS10G03692.1
AT4G17760.1	Tc03v2_p025680.2	Anaoc.0006s0167.1.p	GSVIVP00015714001	Dlo_016713.1	Oeu005300.2	Cs7g22670.1	Potri.001G139100.1	Os06t0132600-02	Glyma20g22790.1	XS01G02274.1
AT1G79890.1	Tc06v2_p007330.2	Anaoc.0004s1184.1.p	GSVIVP00034393001	Dlo_018900.1	Oeu028167.1	Cs1g15020.1	Potri.001G182600.1	Os05t0219800-01	Glyma07g00710.1	XS08G19352.1
AT3G12210.2	Tc08v2_p007100.1	Anaoc.0012s0608.1.p	GSVIVP00015001001	Dlo_032276.1	Oeu053653.1	Cs3g16360.1	Potri.002G114400.3	Os03t0728600-01	Glyma14g10270.1	XS05G14618.2
AT1G67940.1	Tc10v2_p011320.1	Anaoc.0016s1281.1.p	GSVIVP00031325001	Dlo_004685.1	Oeu027817.1	Cs4g04420.2	Potri.018G132000.1	Os06t0695800-01	Glyma08g05940.1	XS04G12587.1
AT5G52030.2	Tc03v2_p014020.1	Anaoc.0010s0234.1.p	GSVIVP00007407001	Dlo_007314.1	Oeu022544.2	Cs9g16830.1	Potri.012G133900.1	Os08t0545700-01	Glyma10g38410.1	XS10G03017.3
AT2G18390.1	Tc01v2_p003010.1	Anaoc.0017s0244.1.p	GSVIVP00024924001	Dlo_000042.1	Oeu042403.1	Cs7g13950.1	Potri.007G024800.1	Os02t0327100-01	Glyma01g38270.1	XS07G17930.1
AT1G09190.1	Tc05v2_p026700.1	Anaoc.0008s1097.1.p	GSVIVP00022627001	Dlo_003732.1	Oeu003470.1	Cs3g14990.1	Potri.005G019400.1	Os11t0673000-00	Glyma10g28930.1	XS02G10922.1
AT5G20140.2	Tc09v2_p010200.2	Anaoc.0019s0374.1.p	GSVIVP00016829001	Dlo_019457.1	Oeu055933.1	Cs4g17250.2	Potri.018G071600.1	Os06t0597900-01	Glyma06g24470.1	XS04G12721.1
AT5G66005.3	Tc01v2_p000450.1	Anaoc.0001s1098.1.p	GSVIVP00008728001	Dlo_025665.2	Oeu012451.1	Cs1g26520.1	Potri.005G101500.1	Os03t0130750-01	Glyma01g36320.1	XS07G17663.1
AT4G31770.1	Tc09v2_p001200.1	Anaoc.0013s0140.1.p	GSVIVP00015037001	Dlo_015525.1	Oeu016078.1	Cs7g06700.1	Potri.018G015300.1	Os03t0725300-01	Glyma04g06310.1	XS02G10340.1
AT2G31040.1	Tc01v2_p012800.2	Anaoc.0006s0631.1.p	GSVIVP00018736001	Dlo_034069.1	Oeu018752.1	Cs2g15530.1	Potri.014G142200.1	Os01t0673800-01	Glyma06g43060.1	XS01G01641.1
AT1G34380.2	Tc08v2_p016830.2	Anaoc.0012s0135.1.p	GSVIVP00031798001	Dlo_026373.1	Oeu021010.1	Cs3g22490.1	Potri.013G114400.1	Os01t0874800-03	Glyma16g27271.1	XS05G15370.1
AT5G51200.1	Tc09v2_p010820.1	Anaoc.0013s0516.1.p	GSVIVP00016887001	Dlo_019383.2	Oeu055885.1	Cs4g17790.1	Potri.006G119600.1	Os02t0202250-01	Glyma06g29565.1	XS04G12672.2
AT5G53920.1	Tc07v2_p007790.2	Anaoc.0001s2192.1.p	GSVIVP00027727001	Dlo_006541.3	Oeu025362.1	Cs1g07920.1	Potri.011G116100.1	Os05t0497675-01	Glyma06g36076.1	XS11G04480.1
AT3G19440.1	Tc02v2_p008820.2	Anaoc.0003s1148.1.p	GSVIVP00036665001	Dlo_010189.1	Oeu013752.1	Cs8g04960.1	Potri.009G095700.1	Os09t0103500-01	Glyma01g45530.1	XS03G11935.1
AT3G15200.1	Tc07v2_p007830.1	Anaoc.0001s2187.1.p	GSVIVP00027732001	Dlo_014676.1	Oeu051087.1	Cs1g07960.1	Potri.011G115500.1	Os01t0151900-01	Glyma13g34870.2	XS11G04472.1
AT1G09850.1	Tc08v2_p002870.1	Anaoc.0677s0002.1.p	GSVIVP00014530001	Dlo_015603.1	Oeu030609.1	Cs3g25440.1	Potri.005G232900.1	Os05t0508300-01	Glyma04g03090.1	XS05G14266.1
AT4G29490.1	Tc09v2_p008050.2	Anaoc.0013s0726.1.p	GSVIVP00016599001	Dlo_019564.1	Oeu000326.2	Cs4g13510.1	Potri.006G149500.1	Os02t0224400-01	Glyma05g36260.1	XS04G12924.1
AT1G14150.1	Tc02v2_p029540.2	Anaoc.0003s1671.1.p	GSVIVP00036935001	Dlo_026188.1	Oeu005757.1	Cs7g03580.1	Potri.010G166800.1	Os02t0578400-01	Glyma01g06110.2	XS06G15934.1
AT1G12530.1	Tc03v2_p022250.1	Anaoc.0015s0461.1.p	GSVIVP00001057001	Dlo_005581.1	Oeu048758.1	Cs5g09930.1	Potri.003G118900.1	Os03t0228500-01	Glyma17g14250.1	XS13G06202.1
AT2G34640.1	Tc06v2_p011850.1	Anaoc.0007s1069.1.p	GSVIVP00028352001	Dlo_020244.1	Oeu032723.1	Cs2g09430.1	Potri.001G358400.4	Os01t0769900-01	Glyma13g29310.1	XS05G15128.2
AT2G26810.1	Tc09v2_p020430.3	Anaoc.0016s1276.1.p	GSVIVP00017257001	Dlo_003953.2	Oeu061696.1	Cs2g29410.1	Potri.009G068400.1	Os07t0641600-02	Glyma08g16412.1	XS09G20294.1
AT2G40760.1	Tc10v2_p014340.1	Anaoc.0011s0961.1.p	GSVIVP00029467001	Dlo_011409.1	Oeu008105.1	Cs7g29560.1	Potri.019G059400.1	Os05t0323100-01	Glyma02g38340.2	XS15G08532.1
AT5G44230.1	Tc01v2_p002370.1	Anaoc.0012s0003.1.p	GSVIVP00036891001	Dlo_018380.1	Oeu064067.1	Cs1g24610.1	Potri.005G119000.1	Os06t0694300-00	Glyma05g29020.1	XS07G17870.1
AT5G27710.1	Tc05v2_p025960.1	Anaoc.0008s1051.1.p	GSVIVP00022711001	Dlo_006457.1	Oeu043348.1	Cs3g14300.1	Potri.013G017100.1	Os07t0673000-01	Glyma03g39550.1	XS02G10969.1
AT1G56500.1	Tc05v2_p026960.1	Anaoc.0005s2191.1.p	GSVIVP00022589001	Dlo_017238.1	Oeu016565.1	Cs3g15290.1	Potri.013G007800.5	Os03t0311300-03	Glyma19g41590.1	XS02G10875.1
AT1G03180.1	Tc01v2_p023320.1	Anaoc.0004s0809.1.p	GSVIVP00023711001	Dlo_005966.1	Oeu012757.1	Cs5g31380.1	Potri.005G208700.1	Os05t0251400-01	Glyma03g30960.1	XS01G01135.1
AT2G07170.1	Tc09v2_p016820.1	Anaoc.0013s1022.1.p	GSVIVP00017006001	Dlo_004697.1	Oeu000962.1	Cs4g04750.1	Potri.006G079500.1	Os09t0560000-01	Glyma01g00420.1	XS04G12595.1
AT4G34910.1	Tc01v2_p006760.1	Anaoc.0001s1505.1.p	GSVIVP00012452001	Dlo_000447.1	Oeu014318.2	Cs1g21290.1	Potri.007G021800.1	Os03t0728800-01	Glyma10g29360.1	XS07G18346.1
AT4G03150.1	Tc01v2_p024190.1	Anaoc.0002s1528.1.p	GSVIVP00023602001	Dlo_027998.1	Oeu047908.1	Cs5g32390.1	Potri.014G135400.1	Os12t0534100-01	Glyma19g39330.2	XS01G01212.1
AT2G38720.1	Tc10v2_p011030.1	Anaoc.0016s1438.1.p	GSVIVP00002052001	Dlo_024737.1	Oeu060845.2	Cs3g07140.1	Potri.003G192400.1	Os05t0409400-01	Glyma13g25880.1	XS15G08740.1
AT2G44420.1	Tc01v2_p035040.1	Anaoc.0003s0013.1.p	GSVIVP00003736001	Dlo_015552.2	Oeu009369.1	Cs7g01240.2	Potri.009G023200.1	Os06t0618150-00	Glyma08g15850.1	XS06G16708.1
AT1G64150.1	Tc03v2_p024160.1	Anaoc.0004s2149.1.p	GSVIVP00002508001	Dlo_013788.1	Oeu053115.1	Cs5g02810.1	Potri.003G134300.1	Os01t0221700-00	Glyma01g43270.5	XS13G06830.1
AT2G16880.1	Tc10v2_p005550.1	Anaoc.0008s1054.1.p	GSVIVP00018264001	Dlo_008774.1	Oeu007697.1	Cs7g27730.1	Potri.010G217600.1	Os03t0201400-01	Glyma10g35791.1	XS15G08295.1
AT4G33060.1	Tc09v2_p005050.1	Anaoc.0013s0949.1.p	GSVIVP00032219001	Dlo_019115.1	Oeu018620.1	Cs4g05650.1	Potri.018G061700.1	Os01t0582400-01	Glyma17g33430.1	XS02G10705.1
AT1G76080.1	Tc08v2_p004340.1	Anaoc.0012s0999.1.p	GSVIVP00015512001	Dlo_001554.1	Oeu007384.1	Cs3g26690.1	Potri.005G245700.1	Os07t0476900-01	Glyma14g39940.1	XS05G14143.1
AT1G62780.1	Tc03v2_p021560.1	Anaoc.0015s0475.1.p	GSVIVP00007279001	Dlo_005509.1	Oeu024055.1	Cs5g09380.1	Potri.001G119100.1	Os04t0105700-01	Glyma11g03320.1	XS13G06255.1
AT4G32910.1	Tc09v2_p003940.1	Anaoc.0013s0379.1.p	GSVIVP00032420001	Dlo_018987.1	Oeu031693.1	Cs4g19410.2	Potri.018G044300.1	Os01t0746200-01	Glyma17g27490.1	XS02G10573.1
AT4G32900.2	Tc09v2_p003970.1	Anaoc.0019s0131.1.p	GSVIVP00032416001	Dlo_018990.1	Oeu043885.1	Cs4g19360.1	Potri.006G237900.2	Os05t0520200-02	Glyma06g09050.1	XS02G10575.1
AT3G49070.1	Tc03v2_p015100.1	Anaoc.0018s0228.1.p	GSVIVP00037691001	Dlo_031389.1	Oeu045380.1	Cs9g17830.1	Potri.015G147400.1	Os03t0148000-01	Glyma17g28730.1	XS10G02904.1
AT5G26820.1	Tc05v2_p026920.2	Anaoc.0005s2185.1.p	GSVIVP00022592001	Dlo_017247.1	Oeu052934.2	Cs3g15240.2	Potri.005G012900.1	Os12t0562100-01	Glyma10g28760.3	XS02G10872.1
AT5G52780.1	Tc03v2_p015410.1	Anaoc.0018s0205.1.p	GSVIVP00037743001	Dlo_025983.1	Oeu061665.1	Cs9g19160.1	Potri.004G072900.1	Os10t0533100-01	Glyma16g29640.1	XS10G02888.1
AT2G25100.1	Tc10v2_p009030.1	Anaoc.0016s0733.1.p	GSVIVP00001423001	Dlo_025454.1	Oeu024809.1	Cs7g20330.1	Potri.008G019800.1	Os11t0153900-01	Glyma10g42510.1	XS15G08109.1
AT4G18040.1	Tc06v2_p013150.1	Anaoc.0007s1385.1.p	GSVIVP00007223001	Dlo_031138.1	Oeu046831.1	Cs2g04120.1	Potri.011G077200.1	Os01t0970400-01	Glyma13g29420.1	XS12G05804.1
AT5G63280.1	Tc03v2_p010010.1	Anaoc.0590s0029.1.p	GSVIVP00010462001	Dlo_017760.1	Oeu045481.1	Cs5g06760.1	Potri.015G090300.1	Os12t0233400-01	Glyma13g02180.2	XS13G06453.1
AT4G29860.1	Tc08v2_p003190.2	Anaoc.0003s0679.1.p	GSVIVP00014488001	Dlo_009408.1	Oeu061776.2	Cs4g15700.2	Potri.009G002100.1	Os06t0131100-02	Glyma06g02910.1	XS05G14237.1
AT2G27790.1	Tc02v2_p022090.2	Anaoc.0003s0814.1.p	GSVIVP00002741001	Dlo_018596.1	Oeu056410.1	Cs7g08850.1	Potri.009G167600.2	Os02t0105000-01	Glyma12g05436.1	XS06G16200.1
AT5G16610.2	Tc04v2_p009310.1	Anaoc.0018s0659.1.p	GSVIVP00032967001	Dlo_004078.1	Oeu032319.1	Cs6g17330.1	Potri.017G130400.1	Os03t0221300-01	Glyma14g39520.1	XS10G03744.2
AT5G04900.1	Tc10v2_p010170.1	Anaoc.0016s0784.1.p	GSVIVP00021145001	Dlo_030843.1	Oeu058676.2	Cs7g24010.1	Potri.008G014200.1	Os03t0654600-01	Glyma15g29900.1	XS15G08694.1
AT3G45770.1	Tc09v2_p028200.1	Anaoc.0010s1014.1.p	GSVIVP00024445001	Dlo_005454.2	Oeu051855.1	Cs8g17500.1	Potri.001G233300.1	Os12t0102100-01	Glyma13g40520.1	XS09G20495.1
AT3G55760.1	Tc04v2_p019760.1	Anaoc.0845s0005.1.p	GSVIVP00020097001	Dlo_003490.2	Oeu064236.1	Cs9g07830.1	Potri.008G159500.1	Os11t0586300-01	Glyma02g00430.1	XS02G10152.1
AT1G54520.1	Tc05v2_p024020.1	Anaoc.0005s1611.1.p	GSVIVP00031122001	Dlo_008697.1	Oeu021635.2	Cs3g11370.1	Potri.005G049500.1	Os03t0695500-01	Glyma19g43200.1	XS04G13179.1
AT5G27680.1	Tc05v2_p025860.2	Anaoc.0715s0010.1.p	GSVIVP00022732001	Dlo_006447.5	Oeu012115.1	Cs3g14200.1	Potri.005G026400.1	Os05t0150600-02	Glyma20g37970.3	XS02G10979.2
AT2G05830.1	Tc09v2_p006580.1	Anaoc.0013s0832.1.p	GSVIVP00016416001	Dlo_023131.1	Oeu005167.1	Cs4g07240.1	Potri.006G219900.1	Os11t0216900-01	Glyma09g08190.2	XS04G13058.1
AT5G06620.1	Tc05v2_p015100.1	Anaoc.0001s1730.1.p	GSVIVP00025443001	Dlo_029011.1	Oeu057594.2	Cs6g12900.1	Potri.006G196600.1	Os10t0410700-01	Glyma09g15860.2	XS14G07850.1
AT4G18520.1	Tc08v2_p009610.1	Anaoc.0009s0862.1.p	GSVIVP00015290001	Dlo_025753.1	Oeu057362.1	Cs3g18820.1	Potri.005G170300.1	Os03t0644200-01	Glyma20g02830.2	XS05G14948.1
AT5G59770.1	Tc09v2_p027580.1	Anaoc.0010s0980.1.p	GSVIVP00024393001	Dlo_002529.1	Oeu040291.1	Cs8g17910.1	Potri.001G235400.2	Os05t0460800-01	Glyma11g15190.1	XS09G20442.1
AT4G34360.1	Tc02v2_p009980.1	Anaoc.0003s1495.1.p	GSVIVP00036438001	Dlo_013611.1	Oeu021890.1	Cs5g28450.1	Potri.004G150200.1	Os11t0557700-01	Glyma11g12910.1	XS03G12149.3
AT1G50575.1	Tc07v2_p002100.1	Anaoc.0001s2582.1.p	GSVIVP00027216001	Dlo_007379.2	Oeu019619.1	Cs4g09410.4	Potri.008G180300.1	Os03t0587100-04	Glyma08g43700.1	XS11G04881.1
AT4G35987.1	Tc01v2_p001460.1	Anaoc.0017s0101.1.p	GSVIVP00036770001	Dlo_021404.1	Oeu005141.2	Cs1g25550.1	Potri.007G057000.1	Os03t0243800-00	Glyma02g05310.1	XS07G17785.1
AT3G17060.1	Tc04v2_p024830.1	Anaoc.0008s0111.1.p	GSVIVP00033148001	Dlo_024961.1	Oeu019979.1	Cs9g02180.1	Potri.008G104800.1	Os03t0309400-01	Glyma09g03960.1	XS02G09725.1
AT5G35690.1	Tc01v2_p015570.1	Anaoc.0014s0314.1.p	GSVIVP00025977001	Dlo_010720.1	Oeu061995.2	Cs2g20350.1	Potri.014G160400.1	Os08t0500800-01	Glyma20g14478.1	XS01G02021.1
AT5G05200.1	Tc10v2_p014400.1	Anaoc.0011s0964.1.p	GSVIVP00029473001	Dlo_011403.1	Oeu039386.1	Cs7g29500.1	Potri.019G061300.1	Os07t0227800-00	Glyma14g36520.1	XS15G08536.1
AT1G53670.1	Tc07v2_p011780.1	Anaoc.0020s0421.1.p	GSVIVP00027935001	Dlo_032312.1	Oeu050684.1	Cs5g15120.1	Potri.011G114300.1	Os06t0472000-01	Glyma08g25610.1	XS11G04256.1
AT5G52800.3	Tc03v2_p015430.1	Anaoc.0018s0203.1.p	GSVIVP00037753001	Dlo_025980.1	Oeu036031.1	Cs9g19130.1	Potri.017G148000.1	Os07t0467900-01	Glyma09g24120.2	XS10G02886.1
AT5G50840.2	Tc10v2_p005720.1	Anaoc.0011s0657.1.p	GSVIVP00018229001	Dlo_016106.1	Oeu043928.1	Cs7g27420.2	Potri.010G219700.1	Os03t0288600-01	Glyma20g31830.2	XS15G08259.1
AT3G10840.1	Tc10v2_p014590.2	Anaoc.0011s0977.1.p	GSVIVP00029243001	Dlo_011428.1	Oeu001371.1	Cs7g29340.1	Potri.013G092900.1	Os12t0118400-02	Glyma06g14530.1	XS15G08517.1
AT5G52110.1	Tc03v2_p014100.6	Anaoc.0018s0293.1.p	GSVIVP00007397001	Dlo_007307.1	Oeu030124.1	Cs9g16900.1	Potri.015G138400.1	Os10t0522500-02	Glyma16g32270.1	XS10G03000.1
AT4G16510.1	Tc03v2_p021110.1	Anaoc.0004s1535.1.p	GSVIVP00009617001	Dlo_022684.1	Oeu062975.1	Cs5g09010.1	Potri.003G111100.1	Os02t0662200-01	Glyma05g04530.1	XS13G06289.2
AT1G44790.1	Tc08v2_p010400.1	Anaoc.0009s0927.1.p	GSVIVP00015371001	Dlo_003200.2	Oeu026145.1	Cs3g19470.1	Potri.005G176300.1	Os04t0448600-01	Glyma13g03160.1	XS05G15017.1
AT1G33330.1	Tc08v2_p012250.1	Anaoc.0009s1465.1.p	GSVIVP00031942001	Dlo_022072.1	Oeu023908.1	Cs5g18460.1	Potri.019G063800.1	Os01t0887400-01	Glyma16g33200.2	XSUNG21033.1
AT1G73970.1	Tc10v2_p009890.4	Anaoc.0016s0767.1.p	GSVIVP00001041001	Dlo_030861.1	Oeu001905.1	Cs7g23540.4	Potri.008G016000.1	Os02t0123400-01	Glyma06g48150.3	XS15G08132.1
AT5G40660.1	Tc04v2_p002350.1	Anaoc.0014s0873.1.p	GSVIVP00020592001	Dlo_026960.1	Oeu064389.1	Cs2g24280.1	Potri.001G338200.1	Os07t0644000-01	Glyma16g07140.1	XS01G01421.1
AT3G13180.1	Tc07v2_p001090.1	Anaoc.0001s2660.1.p	GSVIVP00033387001	Dlo_012928.1	Oeu049406.1	Cs4g08620.1	Potri.001G368500.1	Os09t0477900-01	Glyma02g47060.1	XS11G04607.1
AT5G66530.1	Tc01v2_p002830.1	Anaoc.0017s0229.1.p	GSVIVP00024909001	Dlo_000025.1	Oeu023817.2	Cs1g24260.1	Potri.007G023200.1	Os09t0327400-01	Glyma01g37900.1	XS07G17910.1
AT1G49380.1	Tc02v2_p010020.1	Anaoc.0003s1498.1.p	GSVIVP00036435001	Dlo_013606.1	Oeu021892.1	Cs8g07010.1	Potri.009G111700.1	Os03t0769600-01	Glyma11g12860.3	XS03G12153.1
AT4G34140.1	Tc03v2_p001660.1	Anaoc.0004s1804.1.p	GSVIVP00016015001	Dlo_019243.3	Oeu040853.3	Cs5g05890.1	Potri.002G197500.1	Os01t0170100-01	Glyma04g36010.1	XS13G07073.1
AT5G62840.1	Tc03v2_p000700.1	Anaoc.0004s1861.1.p	GSVIVP00016104001	Dlo_015326.1	Oeu016368.1	Cs5g05310.1	Potri.015G074700.1	Os01t0660900-00	Glyma05g02121.1	XS13G07017.1
AT2G40570.1	Tc09v2_p008730.2	Anaoc.0013s0670.1.p	GSVIVP00016666001	Dlo_021920.2	Oeu053181.2	Cs4g15430.1	Potri.018G087300.1	Os06t0555500-01	Glyma05g35840.1	XS04G12860.1
AT1G26640.1	Tc02v2_p029150.1	Anaoc.0003s0374.1.p	GSVIVP00021067001	Dlo_026148.1	Oeu021091.2	Cs7g03290.1	Potri.010G162900.1	Os01t0764600-02	Glyma02g12500.1	XS06G15890.1
AT5G25752.1	Tc09v2_p003450.1	Anaoc.0019s0159.1.p	GSVIVP00032471001	Dlo_018937.1	Oeu063249.1	Cs4g19880.1	Potri.018G037300.1	Os05t0220600-01	Glyma17g25950.1	XS02G10533.1
AT1G17650.1	Tc06v2_p009080.2	Anaoc.0004s1061.1.p	GSVIVP00034187001	Dlo_033464.1	Oeu039952.1	Cs1g18280.1	Potri.003G040800.1	Os01t0574600-01	Glyma13g42500.2	XS08G19647.1
AT1G03150.1	Tc01v2_p023080.1	Anaoc.0006s0076.1.p	GSVIVP00023724001	Dlo_023861.1	Oeu047872.1	Cs5g31200.1	Potri.005G210400.1	Os03t0699400-01	Glyma03g31120.1	XS01G01109.1
AT1G05310.1	Tc01v2_p014690.1	Anaoc.0001s1814.1.p	GSVIVP00037572001	Dlo_010992.1	Oeu041916.1	Cs6g11440.1	Potri.016G017700.1	Os08t0206950-00	Glyma19g32760.1	XS14G07714.1
AT1G26940.1	Tc02v2_p030010.1	Anaoc.0002s0238.1.p	GSVIVP00037007001	Dlo_026246.1	Oeu028298.1	Cs7g04070.1	Potri.010G012900.1	Os11t0602900-01	Glyma02g11730.1	XS06G15995.1
AT5G57590.1	Tc09v2_p014290.2	Anaoc.0013s1121.1.p	GSVIVP00031421001	Dlo_003701.5	Oeu009845.1	Cs4g03030.1	Potri.006G170400.1	Os08t0245400-01	Glyma13g01170.1	XS12G05519.1
AT2G20495.1	Tc01v2_p021310.2	Anaoc.0002s1072.1.p	GSVIVP00028569001	Dlo_018491.1	Oeu035736.1	Cs5g29640.1	Potri.005G225900.1	Os07t0458800-01	Glyma13g18610.1	XS01G00974.3
AT5G19940.1	Tc09v2_p000460.1	Anaoc.0013s0215.1.p	GSVIVP00032347001	Dlo_021575.1	Oeu018400.2	Cs7g07440.1	Potri.006G276400.1	Os04t0607000-02	Glyma17g29660.1	XS02G10300.1
AT4G18975.1	Tc06v2_p013200.1	Anaoc.0007s1379.1.p	GSVIVP00007220001	Dlo_031147.1	Oeu040944.1	Cs2g04180.1	Potri.011G076800.1	Os07t0545900-01	Glyma15g09590.4	XS12G05810.1
AT1G70820.1	Tc02v2_p024830.1	Anaoc.0003s1983.1.p	GSVIVP00030531001	Dlo_017424.1	Oeu063595.1	Cs2g16880.1	Potri.008G131400.1	Os06t0476200-01	Glyma20g02220.1	XS06G16991.1
AT1G67660.1	Tc02v2_p023700.1	Anaoc.0003s0299.1.p	GSVIVP00035102001	Dlo_011731.1	Oeu041692.1	Cs7g10170.1	Potri.010G054800.1	Os08t0236700-00	Glyma08g10700.1	XS06G16360.1
AT1G07290.1	Tc09v2_p025500.1	Anaoc.0010s0844.1.p	GSVIVP00024140001	Dlo_029402.1	Oeu009387.1	Cs8g20000.1	Potri.009G044000.1	Os03t0826300-00	Glyma18g07345.1	XS13G06609.1
AT4G25120.1	Tc03v2_p012080.1	Anaoc.0002s1327.1.p	GSVIVP00014168001	Dlo_000972.1	Oeu044165.1	Cs7g18860.1	Potri.012G114100.1	Os07t0492100-01	Glyma20g34060.2	XS01G00184.2
AT3G56160.1	Tc10v2_p008750.1	Anaoc.0016s1518.1.p	GSVIVP00037375001	Dlo_025487.1	Oeu026579.1	Cs7g20570.1	Potri.008G021600.1	Os02t0531200-01	Glyma10g14310.1	XS15G08090.1
AT5G54880.1	Tc07v2_p003680.1	Anaoc.0020s0720.1.p	GSVIVP00027344001	Dlo_021136.1	Oeu007586.1	Cs4g10770.1	Potri.001G423900.1	Os03t0568600-01	Glyma14g02800.2	XS11G04788.1
AT2G40860.1	Tc05v2_p010680.1	Anaoc.0018s0616.1.p	GSVIVP00023309001	Dlo_025063.1	Oeu044235.1	Cs6g16630.1	Potri.016G030800.1	Os01t0541900-01	Glyma02g21970.1	XS10G03932.1
AT1G26520.1	Tc02v2_p028730.1	Anaoc.0003s0401.1.p	GSVIVP00030068001	Dlo_026111.1	Oeu004575.1	Cs7g11230.1	Potri.008G094100.1	Os07t0598900-01	Glyma01g07010.1	XS06G15848.1
AT5G43860.1	Tc04v2_p019450.1	Anaoc.0008s0413.1.p	GSVIVP00020049001	Dlo_030877.1	Oeu017774.1	Cs9g07520.1	Potri.010G082300.1	Os10t0419600-00	Glyma10g00570.1	XS02G10115.1
AT1G74880.1	Tc01v2_p011210.1	Anaoc.0017s0691.1.p	GSVIVP00034806001	Dlo_011795.1	Oeu033664.1	Cs1g09060.1	Potri.007G106500.1	Os01t0959900-02	Glyma06g15890.1	XS07G17541.1
AT1G77360.1	Tc08v2_p011170.1	Anaoc.0012s0323.1.p	GSVIVP00015441001	Dlo_033077.1	Oeu052768.1	Cs3g20090.1	Potri.005G181900.1	Os03t0761300-01	Glyma06g12290.2	XS14G07541.1
AT1G08840.2	Tc10v2_p000100.3	Anaoc.0002s2305.1.p	GSVIVP00018957001	Dlo_015791.1	Oeu034864.1	Cs1g02730.1	Potri.014G180200.1	Os04t0588200-00	Glyma06g46721.1	XS01G02506.1
AT4G16570.1	Tc03v2_p020970.2	Anaoc.0004s1546.1.p	GSVIVP00009602001	Dlo_022669.1	Oeu020426.1	Cs5g08890.1	Potri.003G076500.1	Os06t0105500-01	Glyma05g04600.1	XS13G06303.1
AT5G25940.1	Tc09v2_p004210.1	Anaoc.0013s0406.1.p	GSVIVP00032128001	Dlo_019024.1	Oeu008299.1	Cs4g19000.1	Potri.019G033700.1	Os02t0227200-01	Glyma17g26600.4	XS02G10605.1
AT3G01800.1	Tc08v2_p013380.1	Anaoc.0014s0839.1.p	GSVIVP00020546001	Dlo_023152.1	Oeu035211.1	Cs2g24890.1	Potri.001G333700.1	Os04t0490400-01	Glyma13g26300.1	XS01G01455.1
AT3G15150.1	Tc07v2_p008010.1	Anaoc.0020s0543.1.p	GSVIVP00027742001	Dlo_027067.1	Oeu005397.1	Cs1g08050.1	Potri.011G141200.1	Os05t0563500-01	Glyma13g34860.2	XS11G04457.1
AT3G07370.1	Tc01v2_p017940.2	Anaoc.0002s1246.1.p	GSVIVP00012527001	Dlo_030788.1	Oeu057843.1	Cs7g16730.1	Potri.002G248700.1	Os08t0113300-01	Glyma03g22210.1	XS01G02401.1
AT1G14310.1	Tc02v2_p030120.1	Anaoc.0003s1800.1.p	GSVIVP00036988001	Dlo_026234.1	Oeu045405.1	Cs7g03930.1	Potri.010G093900.2	Os08t0169800-01	Glyma01g05490.1	XS06G15982.2
AT3G22590.1	Tc04v2_p019180.1	Anaoc.0004s0152.1.p	GSVIVP00020021001	Dlo_030907.1	Oeu042805.1	Cs9g07250.1	Potri.010G085500.1	Os03t0664700-01	Glyma11g01020.1	XS02G10095.1
AT1G26760.1	Tc02v2_p029480.1	Anaoc.0003s1653.1.p	GSVIVP00006938001	Dlo_026182.1	Oeu005759.1	Cs7g03560.1	Potri.008G089500.1	Os03t0168700-00	Glyma07g35640.1	XS06G15928.1
AT5G39960.1	Tc06v2_p005470.1	Anaoc.0021s0150.1.p	GSVIVP00038488001	Dlo_025559.1	Oeu000165.2	Cs3g01380.1	Potri.004G230600.1	Os01t0225200-01	Glyma07g40160.1	XS03G11068.1
AT1G79120.1	Tc07v2_p011930.1	Anaoc.0001s1970.1.p	GSVIVP00007611001	Dlo_032065.1	Oeu017990.2	Cs5g15870.1	Potri.001G439100.1	Os03t0668400-01	Glyma07g04220.1	XS11G04169.1
AT1G56350.1	Tc05v2_p026790.1	Anaoc.0005s2170.1.p	GSVIVP00022614001	Dlo_028850.1	Oeu000013.1	Cs3g15090.1	Potri.013G009200.1	Os03t0305700-01	Glyma19g41651.1	XS02G10916.1
AT3G12530.1	Tc10v2_p003420.1	Anaoc.0016s1161.1.p	GSVIVP00014003001	Dlo_009788.1	Oeu064376.1	Cs7g32510.1	Potri.010G203600.1	Os01t0248600-01	Glyma16g06270.5	XS15G08408.1
AT2G38920.1	Tc05v2_p015420.1	Anaoc.0011s1090.1.p	GSVIVP00027122001	Dlo_013324.2	Oeu008933.1	Cs6g13210.1	Potri.016G064600.1	Os03t0650900-01	Glyma19g39040.2	XS14G07872.1
AT5G24850.1	Tc09v2_p000430.1	Anaoc.0013s0216.1.p	GSVIVP00032351001	Dlo_022136.3	Oeu014113.1	Cs7g07450.1	Potri.006G277500.1	Os06t0661800-01	Glyma04g07870.1	XS02G10269.1
AT5G17240.1	Tc04v2_p004870.1	Anaoc.0010s1280.1.p	GSVIVP00023493001	Dlo_019183.2	Oeu060821.2	Cs6g15920.1	Potri.004G081400.1	Os07t0471100-01	Glyma14g39060.1	XS10G03671.1
AT3G56840.1	Tc05v2_p010810.7	Anaoc.0018s0592.1.p	GSVIVP00023367001	Dlo_029872.3	Oeu008195.1	Cs6g16100.1	Potri.006G026100.1	Os01t0809900-01	Glyma05g13880.1	XS14G07590.1
AT1G07080.1	Tc09v2_p029820.1	Anaoc.0005s1098.1.p	GSVIVP00024041001	Dlo_029321.1	Oeu026426.1	Cs8g20620.1	Potri.009G076200.1	Os03t0295800-01	Glyma11g29350.1	XS13G06533.1
AT5G22130.2	Tc04v2_p009360.1	Anaoc.0016s1425.1.p	GSVIVP00034476001	Dlo_024766.1	Oeu046543.3	Cs1g16410.1	Potri.001G031500.1	Os03t0670200-01	Glyma08g16980.1	XS15G08767.1
AT1G31870.1	Tc05v2_p024880.2	Anaoc.0002s1457.1.p	GSVIVP00015807001	Dlo_011675.1	Oeu045705.2	Cs7g22330.1	Potri.003G087200.1	Os08t0178300-01	Glyma07g07730.1	XS08G19668.1
AT2G25530.1	Tc09v2_p002400.1	Anaoc.0013s0013.1.p	GSVIVP00032630001	Dlo_015391.2	Oeu036562.1	Cs7g05190.1	Potri.006G252300.1	Os03t0851900-01	Glyma17g31700.3	XS02G10450.1
