# Supplementary material for: The genome assembly and annotation of yellowhorn (Xanthoceras sorbifolium Bunge)
Source: Gigascience. 2019 Jun 26;8(6):giz071. doi: 10.1093/gigascience/giz071 (PMC6593362; doi:10.1093/gigascience/giz071)
Supplement: giz071_Supplemental_Files [file giz071_supplemental_files.zip › Table S6.xlsx]

## Sheet: hermaphrodite flower
Table S6. Yellowhorn tissues-specific genes.
Gene ID	chromosome	start	end	strand	gene name	Pfam.acc|hmm.name|Evalue|description	SwissProt.entry|name|logEvalue|description	NR.acc|logEvalue|des
XS14G07914	chr14	16335180	16366474	-	XS14G07914	PF00319.17|SRF-TF|9.6e-13|SRF-type transcription factor (DNA-binding and dimerisation domain)	Q7XJK8|PHE2_ARATH|-14.9|MADS-box transcription factor PHERES 2 OS=Arabidopsis thaliana OX=3702 GN=PHE2 PE=1 SV=1	XP_021652402.1|-50.8|MADS-box transcription factor PHERES 1-like [Hevea brasiliensis]
XS03G11771	chr3	25193703	25194800	-	XS03G11771	PF00319.17|SRF-TF|2.2e-24|SRF-type transcription factor (DNA-binding and dimerisation domain)	Q9FKK2|AGL62_ARATH|-32.3|Agamous-like MADS-box protein AGL62 OS=Arabidopsis thaliana OX=3702 GN=AGL62 PE=1 SV=1	XP_023928800.1|-76.5|agamous-like MADS-box protein AGL62 [Quercus suber]_x0001_POE90400.1 agamous-like mads-box protein agl62 [Quercus suber]
XS02G10492	chr2	30455293	30456279	+	XS02G10492	PF00319.17|SRF-TF|1.6e-12|SRF-type transcription factor (DNA-binding and dimerisation domain)	-	XP_010105527.1|-6.6|agamous-like MADS-box protein AGL103 [Morus notabilis]_x0001_EXC05022.1 Agamous-like MADS-box protein AGL93 [Morus notabilis]
XS01G02268	chr1	28895880	28897125	-	XS01G02268	PF00249.30|Myb_DNA-binding|8.6e-18|Myb-like DNA-binding domain	Q9S9Z2|MYB93_ARATH|-63.8|Transcription factor MYB93 OS=Arabidopsis thaliana OX=3702 GN=MYB93 PE=1 SV=1	XP_019446104.1|-89.7|PREDICTED: transcription factor MYB39-like [Lupinus angustifolius]
XS02G09507	chr2	13170342	13173798	-	XS02G09507	PF13912.5|zf-C2H2_6|1.4e-06|C2H2-type zinc finger	Q38895|SUP_ARATH|-17.8|Transcriptional regulator SUPERMAN OS=Arabidopsis thaliana OX=3702 GN=SUP PE=1 SV=1	XP_002529318.1|-30.7|PREDICTED: transcriptional regulator SUPERMAN [Ricinus communis]_x0001_EEF33087.1 Transcriptional regulator SUPERMAN, putative [Ricinus communis]
XS02G09505	chr2	13134758	13145589	-	XS02G09505	-	Q9SR34|TAC1_ARATH|-8.3|Transcriptional regulator TAC1 OS=Arabidopsis thaliana OX=3702 GN=TAC1 PE=2 SV=1	GAY52600.1|-30.3|hypothetical protein CUMW_143160 [Citrus unshiu]
XS07G18380	chr7	26963822	26968361	-	XS07G18380	PF00010.25|HLH|9.4e-07|Helix-loop-helix DNA-binding domain	Q1PF17|BH018_ARATH|-17.0|Transcription factor bHLH18 OS=Arabidopsis thaliana OX=3702 GN=BHLH18 PE=1 SV=1	OAY33547.1|-43.1|hypothetical protein MANES_13G105800 [Manihot esculenta]
XS08G18580	chr8	424996	425965	-	XS08G18580	PF00847.19|AP2|7.1e-14|AP2 domain	Q9M8M5|ERF84_ARATH|-27.8|Ethylene-responsive transcription factor ERF084 OS=Arabidopsis thaliana OX=3702 GN=ERF084 PE=2 SV=1	CBI36467.3|-41.2|unnamed protein product, partial [Vitis vinifera]
XS04G13402	chr4	15892069	15894654	-	XS04G13402	PF00847.19|AP2|1.2e-13|AP2 domain	Q6J9S1|RA211_ARATH|-25.7|Ethylene-responsive transcription factor RAP2-11 OS=Arabidopsis thaliana OX=3702 GN=RAP2-11 PE=2 SV=1	XP_012070434.1|-44.3|ethylene-responsive transcription factor RAP2-11 [Jatropha curcas]_x0001_KDP39690.1 hypothetical protein JCGZ_02710 [Jatropha curcas]
XS02G10689	chr2	32587561	32589627	-	XS02G10689	PF13921.5|Myb_DNA-bind_6|1.3e-19|Myb-like DNA-binding domain	Q9FY60|MYB64_ARATH|-53.0|Transcription factor MYB64 OS=Arabidopsis thaliana OX=3702 GN=MYB64 PE=2 SV=1	XP_024156065.1|-71.9|transcription factor MYB64-like [Rosa chinensis]_x0001_PRQ34429.1 putative transcription factor MYB-HB-like family [Rosa chinensis]
XS06G16500	chr6	14090918	14092735	-	XS06G16500	PF00010.25|HLH|5.9e-07|Helix-loop-helix DNA-binding domain	Q93W88|BH137_ARATH|-23.2|Transcription factor bHLH137 OS=Arabidopsis thaliana OX=3702 GN=BHLH137 PE=1 SV=1	XP_011020986.1|-25.1|PREDICTED: transcription factor bHLH137-like [Populus euphratica]
XS07G17645	chr7	14177333	14187905	+	XS07G17645	PF00249.30|Myb_DNA-binding|3.3e-12|Myb-like DNA-binding domain	Q8S9H7|DIV_ANTMA|-20.5|Transcription factor DIVARICATA OS=Antirrhinum majus OX=4151 GN=DIVARICATA PE=2 SV=1	OAY66982.1|-28.3|Transcription factor DIVARICATA [Ananas comosus]
XS01G02101	chr1	24633819	24638680	+	XS01G02101	-	Q9FKH1|SAP_ARATH|-22.8|Transcriptional regulator STERILE APETALA OS=Arabidopsis thaliana OX=3702 GN=SAP PE=1 SV=1	GAV86754.1|-77.1|WD40 domain-containing protein [Cephalotus follicularis]
XS01G02611	chr1	37337540	37338343	+	XS01G02611	PF00847.19|AP2|2.4e-14|AP2 domain	Q8L9K1|ERF99_ARATH|-37.3|Ethylene-responsive transcription factor 13 OS=Arabidopsis thaliana OX=3702 GN=ERF13 PE=2 SV=2	XP_021611585.1|-36.3|ethylene-responsive transcription factor 13-like [Manihot esculenta]_x0001_OAY49411.1 hypothetical protein MANES_05G054200 [Manihot esculenta]
XS07G18382	chr7	27030807	27033220	-	XS07G18382	PF00010.25|HLH|1.6e-09|Helix-loop-helix DNA-binding domain	Q9T072|BH025_ARATH|-37.7|Transcription factor bHLH25 OS=Arabidopsis thaliana OX=3702 GN=BHLH25 PE=2 SV=2	KJB48796.1|-59.2|hypothetical protein B456_008G087600 [Gossypium raimondii]
XS13G06891	chr13	11239111	11240096	+	XS13G06891	PF00010.25|HLH|2.4e-05|Helix-loop-helix DNA-binding domain	Q8GW32|PRE6_ARATH|-28.6|Transcription factor PRE6 OS=Arabidopsis thaliana OX=3702 GN=PRE6 PE=1 SV=1	XP_002511551.1|-36.9|PREDICTED: transcription factor PRE6 [Ricinus communis]_x0001_EEF52153.1 transcription regulator, putative [Ricinus communis]
XS01G01244	chr1	12458245	12461210	+	XS01G01244	PF07714.16|Pkinase_Tyr|4.6e-44|Protein tyrosine kinase	Q9SY91|PBL15_ARATH|-147.0|Probable serine/threonine-protein kinase PBL15 OS=Arabidopsis thaliana OX=3702 GN=PBL15 PE=1 SV=1	XP_023913168.1|-182.1|probable serine/threonine-protein kinase PBL15 [Quercus suber]_x0001_POF09587.1 putative serine/threonine-protein kinase pbl15 [Quercus suber]
XS07G18410	chr7	27606540	27612008	+	XS07G18410	PF00069.24|Pkinase|5.3e-49|Protein kinase domain	Q9LXA5|LRK91_ARATH|-88.8|L-type lectin-domain containing receptor kinase IX.1 OS=Arabidopsis thaliana OX=3702 GN=LECRK91 PE=1 SV=1	XP_021672266.1|-176.0|L-type lectin-domain containing receptor kinase IX.1-like [Hevea brasiliensis]
XS02G09657	chr2	18905726	18924574	+	XS02G09657	PF03094.14|Mlo|7.7e-140|Mlo family	Q0DC45|MLOH1_ORYSJ|-77.1|MLO protein homolog 1 OS=Oryza sativa subsp. japonica OX=39947 GN=MLO1 PE=3 SV=2	XP_006478537.1|-188.5|PREDICTED: MLO-like protein 1 isoform X1 [Citrus sinensis]
XS01G01727	chr1	18412839	18413835	-	XS01G01727	PF00234.21|Tryp_alpha_amyl|3.3e-06|Protease inhibitor/seed storage/LTP family	A8MQA2|NLTPD_ARATH|-27.7|Non-specific lipid-transfer protein 13 OS=Arabidopsis thaliana OX=3702 GN=LTP13 PE=2 SV=1	XP_006447260.2|-34.0|non-specific lipid-transfer protein 13 [Citrus clementina]
XS07G17490	chr7	8948673	8952985	-	XS07G17490	PF03169.14|OPT|5.5e-162|OPT oligopeptide transporter protein	O23482|OPT3_ARATH|-10000.0|Oligopeptide transporter 3 OS=Arabidopsis thaliana OX=3702 GN=OPT3 PE=2 SV=3	CBI18634.3|-10000.0|unnamed protein product, partial [Vitis vinifera]
XSUNG20988	scaffold2	10484	10804	+	XSUNG20988	PF05617.10|Prolamin_like|2.4e-12|Prolamin-like	-	GAV63956.1|-3.1|Prolamin_like domain-containing protein [Cephalotus follicularis]
XS02G09426	chr2	11342892	11367916	-	XS02G09426	PF00190.21|Cupin_1|1.2e-34|Cupin	P14323|GLUB1_ORYSJ|-65.9|Glutelin type-B 1 OS=Oryza sativa subsp. japonica OX=39947 GN=GluB1-A PE=2 SV=3	ESR33480.1|-93.9|hypothetical protein CICLE_v10004854mg [Citrus clementina]
XS05G15052	chr5	18858354	18859868	+	XS05G15052	PF03514.13|GRAS|3.7e-103|GRAS domain family	Q5NE24|NSP2_MEDTR|-142.3|Nodulation-signaling pathway 2 protein OS=Medicago truncatula OX=3880 GN=NSP2 PE=1 SV=1	XP_021605410.1|-218.3|nodulation-signaling pathway 2 protein-like [Manihot esculenta]_x0001_OAY58241.1 hypothetical protein MANES_02G161100 [Manihot esculenta]
XS13G06782	chr13	9807625	9808030	-	XS13G06782	-	Q5Q0B3|FLP1_ARATH|-21.7|Flowering-promoting factor 1-like protein 1 OS=Arabidopsis thaliana OX=3702 GN=FLP1 PE=2 SV=2	XP_007207669.1|-57.0|flowering-promoting factor 1-like protein 1 [Prunus persica]_x0001_ONI00219.1 hypothetical protein PRUPE_6G075900 [Prunus persica]
XS13G06477	chr13	5524551	5525615	+	XS13G06477	PF00400.31|WD40|6.5e-05|WD domain, G-beta repeat	-	XP_014631412.1|-79.3|PREDICTED: myosin heavy chain kinase B-like [Glycine max]_x0001_KRH57169.1 hypothetical protein GLYMA_05G043500 [Glycine max]
XS08G18906	chr8	8269771	8270574	+	XS08G18906	PF14111.5|DUF4283|1.7e-26|Domain of unknown function (DUF4283)	-	XP_022156185.1|-24.5|uncharacterized protein LOC111023135 [Momordica charantia]_x0001_XP_022156186.1 uncharacterized protein LOC111023135 [Momordica charantia]
XS01G01870	chr1	20578193	20579711	-	XS01G01870	-	-	XP_021298983.1|-9.4|agamous-like MADS-box protein AGL66 isoform X3 [Herrania umbratica]
XS10G03147	chr10	7583273	7585257	+	XS10G03147	PF00295.16|Glyco_hydro_28|4.7e-90|Glycosyl hydrolases family 28	O23147|ADPG1_ARATH|-57.4|Polygalacturonase ADPG1 OS=Arabidopsis thaliana OX=3702 GN=ADPG1 PE=2 SV=1	XP_015387071.1|-117.8|PREDICTED: probable polygalacturonase At1g80170 [Citrus sinensis]
XS07G18112	chr7	22520555	22526970	+	XS07G18112	PF04749.16|PLAC8|6.4e-25|PLAC8 family	Q9LS45|PCR5_ARATH|-27.5|Protein PLANT CADMIUM RESISTANCE 5 OS=Arabidopsis thaliana OX=3702 GN=PCR5 PE=2 SV=1	OMO56693.1|-66.0|hypothetical protein CCACVL1_26354 [Corchorus capsularis]
XS12G05570	chr12	13915810	13916318	-	XS12G05570	PF04387.13|PTPLA|1.1e-11|Protein tyrosine phosphatase-like protein, PTPLA	Q7XSZ4|HACDA_ORYSJ|-7.4|Very-long-chain (3R)-3-hydroxyacyl-CoA dehydratase PASTICCINO 2A OS=Oryza sativa subsp. japonica OX=39947 GN=PAS2A PE=2 SV=2	XP_009623751.1|-7.5|PREDICTED: very-long-chain (3R)-3-hydroxyacyl-CoA dehydratase PASTICCINO 2A-like [Nicotiana tomentosiformis]
XS13G07218	chr13	18010860	18014495	+	XS13G07218	PF00069.24|Pkinase|9e-40|Protein kinase domain	Q5AG71|HSL1_CANAL|-6.8|Serine/threonine-protein kinase HSL1 OS=Candida albicans (strain SC5314 / ATCC MYA-2876) OX=237561 GN=HSL1 PE=1 SV=2	ARF12201.1|-9.2|serine/threonine protein kinase [Klosneuvirus KNV1]
XS06G16883	chr6	25408746	25409087	-	XS06G16883	-	-	-
XS01G02556	chr1	36408632	36409788	-	XS01G02556	PF12796.6|Ank_2|1.7e-11|Ankyrin repeats (3 copies)	Q9C7A2|ITN1_ARATH|-5.3|Ankyrin repeat-containing protein ITN1 OS=Arabidopsis thaliana OX=3702 GN=ITN1 PE=1 SV=1	XP_020538421.1|-51.1|uncharacterized protein LOC105643237 isoform X2 [Jatropha curcas]
XS09G20110	chr9	7304906	7305328	-	XS09G20110	-	O48923|C71DA_SOYBN|-13.8|Cytochrome P450 71D10 OS=Glycine max OX=3847 GN=CYP71D10 PE=2 SV=1	PON43460.1|-19.4|Cytochrome P450, E-class, group I, partial [Parasponia andersonii]
XS08G19453	chr8	23970851	23978169	+	XS08G19453	PF01061.23|ABC2_membrane|4.9e-58|ABC-2 type transporter	Q949G3|PDR1_NICPL|-10000.0|Pleiotropic drug resistance protein 1 OS=Nicotiana plumbaginifolia OX=4092 GN=PDR1 PE=1 SV=1	NP_001292644.1|-10000.0|pleiotropic drug resistance protein 1 [Cucumis sativus]_x0001_ACU82515.1 pleiotropic drug resistance protein [Cucumis sativus]
XS03G11118	chr3	3776037	3776898	+	XS03G11118	-	-	-
XS06G15881	chr6	3382279	3383420	-	XS06G15881	-	-	XP_021614459.1|-55.9|uncharacterized protein LOC110616364 [Manihot esculenta]_x0001_OAY50089.1 hypothetical protein MANES_05G107400 [Manihot esculenta]
XS01G00967	chr1	9608336	9609898	-	XS01G00967	PF03514.13|GRAS|2.2e-107|GRAS domain family	Q2Z2E9|SCR_IPONI|-78.6|Protein SCARECROW OS=Ipomoea nil OX=35883 GN=SCR PE=1 SV=1	XP_021630013.1|-205.0|protein SCARECROW-like [Manihot esculenta]_x0001_OAY34617.1 hypothetical protein MANES_12G034000 [Manihot esculenta]
XS08G19119	chr8	16445110	16446634	+	XS08G19119	-	Q9SSC9|AHP6_ARATH|-13.8|Pseudo histidine-containing phosphotransfer protein 6 OS=Arabidopsis thaliana OX=3702 GN=AHP6 PE=1 SV=2	XP_021732087.1|-14.1|pseudo histidine-containing phosphotransfer protein 6-like [Chenopodium quinoa]
XS01G01689	chr1	17903524	17905063	+	XS01G01689	PF00891.17|Methyltransf_2|2.1e-59|O-methyltransferase	B6VJS4|ROMT_VITVI|-112.9|Trans-resveratrol di-O-methyltransferase OS=Vitis vinifera OX=29760 GN=ROMT PE=1 SV=2	XP_002278211.1|-120.9|PREDICTED: trans-resveratrol di-O-methyltransferase [Vitis vinifera]
XS05G14424	chr5	4650491	4653521	-	XS05G14424	-	O80460|PCEP3_ARATH|-2.8|Precursor of CEP3 OS=Arabidopsis thaliana OX=3702 GN=CEP3 PE=1 SV=1	KJB63792.1|-4.3|hypothetical protein B456_010G017400 [Gossypium raimondii]
XS03G11567	chr3	19617414	19649491	-	XS03G11567	-	-	XP_024035559.1|-20.9|uncharacterized protein LOC112096363 [Citrus clementina]
XS01G00878	chr1	8703846	8704478	+	XS01G00878	PF04043.14|PMEI|2e-31|Plant invertase/pectin methylesterase inhibitor	Q9SI72|PMEI9_ARATH|-3.9|Pectinesterase inhibitor 9 OS=Arabidopsis thaliana OX=3702 GN=PMEI9 PE=2 SV=1	XP_024043558.1|-66.9|pectinesterase inhibitor 9 isoform X1 [Citrus clementina]
XS08G19072	chr8	14687293	14691646	+	XS08G19072	PF05617.10|Prolamin_like|4.7e-10|Prolamin-like	-	KYP60156.1|-1.9|hypothetical protein KK1_015604 [Cajanus cajan]
XS11G03955	chr11	171812	175628	+	XS11G03955	PF00892.19|EamA|1.7e-12|EamA-like transporter family	Q9M130|WTR29_ARATH|-17.4|WAT1-related protein At4g01440 OS=Arabidopsis thaliana OX=3702 GN=At4g01440 PE=2 SV=1	XP_017646878.1|-112.2|PREDICTED: WAT1-related protein At1g43650-like [Gossypium arboreum]
XS01G00296	chr1	3046082	3046453	+	XS01G00296	PF02519.13|Auxin_inducible|5.4e-17|Auxin responsive protein	-	XP_015386233.1|-10.4|PREDICTED: auxin-induced protein 15A-like [Citrus sinensis]_x0001_XP_006444308.2 auxin-induced protein 15A [Citrus clementina]_x0001_KDO87261.1 hypothetical protein CISIN_1g046879mg [Citrus sinensis]
XS10G02907	chr10	2839916	2845077	-	XS10G02907	PF02365.14|NAM|1.4e-17|No apical meristem (NAM) protein	-	KDO57718.1|-17.9|hypothetical protein CISIN_1g046003mg [Citrus sinensis]
XS11G04411	chr11	12996966	12998417	+	XS11G04411	PF00534.19|Glycos_transf_1|1.5e-19|Glycosyl transferases group 1	-	XP_011008299.1|-233.9|PREDICTED: uncharacterized protein LOC105113704 [Populus euphratica]
XS05G15455	chr5	28690052	28691630	-	XS05G15455	PF01490.17|Aa_trans|3.5e-52|Transmembrane amino acid transporter protein	Q42400|AAP1_ARATH|-53.7|Amino acid permease 1 OS=Arabidopsis thaliana OX=3702 GN=AAP1 PE=1 SV=1	XP_020268231.1|-73.8|amino acid permease 8-like isoform X2 [Asparagus officinalis]
XS06G17002	chr6	28456382	28456946	+	XS06G17002	PF00407.18|Bet_v_1|1.1e-31|Pathogenesis-related protein Bet v I family	-	XP_016652016.1|-15.8|PREDICTED: MLP-like protein 328 [Prunus mume]
XS02G10057	chr2	25141441	25150128	-	XS02G10057	PF01179.19|Cu_amine_oxid|2.2e-75|Copper amine oxidase, enzyme domain	O23349|AO1_ARATH|-70.2|Primary amine oxidase 1 OS=Arabidopsis thaliana OX=3702 GN=AO1 PE=1 SV=1	XP_006419910.1|-160.0|primary amine oxidase [Citrus clementina]_x0001_ESR33150.1 hypothetical protein CICLE_v10004473mg [Citrus clementina]
XS03G11328	chr3	10267712	10279484	-	XS03G11328	PF00078.26|RVT_1|1.2e-11|Reverse transcriptase (RNA-dependent DNA polymerase)	P92555|M1250_ARATH|-6.9|Uncharacterized mitochondrial protein AtMg01250 OS=Arabidopsis thaliana OX=3702 GN=AtMg01250 PE=4 SV=1	OMO59710.1|-24.8|reverse transcriptase [Corchorus capsularis]
XS09G19784	chr9	590499	591999	-	XS09G19784	PF03171.19|2OG-FeII_Oxy|1.1e-25|2OG-Fe(II) oxygenase superfamily	Q9LHN8|F6H1_ARATH|-133.4|Feruloyl CoA ortho-hydroxylase 1 OS=Arabidopsis thaliana OX=3702 GN=F6'H1 PE=1 SV=1	XP_022743339.1|-153.3|feruloyl CoA ortho-hydroxylase 1-like [Durio zibethinus]
XS01G02008	chr1	23171597	23172035	+	XS01G02008	-	F4JZL7|HIP33_ARATH|0.7|Heavy metal-associated isoprenylated plant protein 33 OS=Arabidopsis thaliana OX=3702 GN=HIPP33 PE=2 SV=1	KGN47011.1|-0.1|hypothetical protein Csa_6G169270 [Cucumis sativus]
XS11G03954	chr11	167518	169396	-	XS11G03954	PF00892.19|EamA|3.4e-14|EamA-like transporter family	Q9M130|WTR29_ARATH|-17.9|WAT1-related protein At4g01440 OS=Arabidopsis thaliana OX=3702 GN=At4g01440 PE=2 SV=1	XP_022722641.1|-77.6|WAT1-related protein At1g43650-like isoform X1 [Durio zibethinus]
XS15G08783	chr15	14450171	14462959	+	XS15G08783	-	B4KXJ5|UBP36_DROMO|0.7|Ubiquitin carboxyl-terminal hydrolase 36 OS=Drosophila mojavensis OX=7230 GN=Usp36 PE=3 SV=1	-
XS04G13424	chr4	16457079	16458148	-	XS04G13424	PF02298.16|Cu_bind_like|5.2e-24|Plastocyanin-like domain	O82081|UCC1_ARATH|-4.1|Uclacyanin 1 OS=Arabidopsis thaliana OX=3702 GN=UCC1 PE=1 SV=1	EEF36697.1|-40.9|Early nodulin 55-2 precursor, putative [Ricinus communis]
XS02G09812	chr2	21231612	21233395	+	XS02G09812	PF01095.18|Pectinesterase|1e-138|Pectinesterase	Q3E8Z8|PME28_ARATH|-111.8|Putative pectinesterase/pectinesterase inhibitor 28 OS=Arabidopsis thaliana OX=3702 GN=PME28 PE=2 SV=1	XP_010105131.1|-185.0|putative pectinesterase/pectinesterase inhibitor 28 [Morus notabilis]_x0001_EXC03939.1 Putative pectinesterase/pectinesterase inhibitor 28 [Morus notabilis]
XS01G01850	chr1	20309404	20311689	-	XS01G01850	PF08387.9|FBD|4.8e-09|FBD	Q9ZR09|FDL25_ARATH|-46.6|Putative F-box/FBD/LRR-repeat protein At4g03220 OS=Arabidopsis thaliana OX=3702 GN=At4g03220 PE=4 SV=1	EOX99221.1|-196.1|RNI-like/FBD-like domains [Theobroma cacao]
XS03G12288	chr3	33921236	33931317	-	XS03G12288	PF03936.15|Terpene_synth_C|3.2e-30|Terpene synthase family, metal binding domain	Q43714|DCS3_GOSAR|-19.0|(+)-delta-cadinene synthase isozyme A OS=Gossypium arboreum OX=29729 GN=CAD1-A PE=2 SV=1	XP_024045222.1|-27.2|(-)-germacrene D synthase-like [Citrus clementina]
XS02G10661	chr2	32316601	32317254	+	XS02G10661	PF05617.10|Prolamin_like|4.8e-14|Prolamin-like	-	XP_007013615.1|-18.8|PREDICTED: uncharacterized protein LOC18588860 [Theobroma cacao]_x0001_EOY31234.1 UPF0463 transmembrane protein C6orf35, putative [Theobroma cacao]
XS02G09143	chr2	4959122	4960111	+	XS02G09143	PF00201.17|UDPGT|1e-23|UDP-glucoronosyl and UDP-glucosyl transferase	O22182|U84B1_ARATH|-30.5|UDP-glycosyltransferase 84B1 OS=Arabidopsis thaliana OX=3702 GN=UGT84B1 PE=2 SV=1	XP_008339230.1|-53.1|PREDICTED: crocetin glucosyltransferase, chloroplastic-like [Malus domestica]
XS15G08582	chr15	8148091	8148529	-	XS15G08582	-	-	ESR49045.1|-2.6|hypothetical protein CICLE_v100324711mg, partial [Citrus clementina]_x0001_KDO68860.1 hypothetical protein CISIN_1g0217032mg, partial [Citrus sinensis]_x0001_KDO68861.1 hypothetical protein CISIN_1g0217032mg, partial [Citrus sinensis]_x0001_KDO68862.1 hypothetical protein CISIN_1g0217032mg, partial [Citrus sinensis]_x0001_KDO68863.1 hypothetical protein CISIN_1g0217032mg, partial …
XS11G04735	chr11	18941263	18947249	-	XS11G04735	PF13456.5|RVT_3|1.2e-19|Reverse transcriptase-like	P0C8Y8|2SS2_BEREX|-11.3|2S sulfur-rich seed storage protein 2 OS=Bertholletia excelsa OX=3645 GN=BE2S2 PE=3 SV=1	GAV60664.1|-13.6|Tryp_alpha_amyl domain-containing protein [Cephalotus follicularis]
XS01G01239	chr1	12407645	12409258	+	XS01G01239	PF00230.19|MIP|4.2e-42|Major intrinsic protein	Q40746|NIP11_ORYSJ|-75.2|Aquaporin NIP1-1 OS=Oryza sativa subsp. japonica OX=39947 GN=NIP1-1 PE=2 SV=1	XP_002264957.2|-84.7|PREDICTED: aquaporin NIP1-1 [Vitis vinifera]_x0001_CBI30735.3 unnamed protein product, partial [Vitis vinifera]
XS06G16667	chr6	16936361	16937132	-	XS06G16667	-	-	-
XS05G15261	chr5	24523736	24533384	-	XS05G15261	-	Q56ZN6|AVP2_ARATH|-4.4|Pyrophosphate-energized membrane proton pump 2 OS=Arabidopsis thaliana OX=3702 GN=AVPL1 PE=1 SV=2	XP_010537747.1|-2.1|PREDICTED: pyrophosphate-energized membrane proton pump 2 [Tarenaya hassleriana]_x0001_XP_010537748.1 PREDICTED: pyrophosphate-energized membrane proton pump 2 [Tarenaya hassleriana]_x0001_XP_010537749.1 PREDICTED: pyrophosphate-energized membrane proton pump 2 [Tarenaya hassleriana]
XS03G11264	chr3	8460984	8461614	-	XS03G11264	-	-	XP_022748827.1|-34.9|TPD1 protein homolog 1-like [Durio zibethinus]
XS04G12829	chr4	5180260	5183433	-	XS04G12829	PF14432.5|DYW_deaminase|1.3e-39|DYW family of nucleic acid deaminases	Q9LNU6|PPR53_ARATH|-103.1|Pentatricopeptide repeat-containing protein At1g20230 OS=Arabidopsis thaliana OX=3702 GN=PCMP-H21 PE=2 SV=2	XP_018859134.1|-300.9|PREDICTED: pentatricopeptide repeat-containing protein At3g62890-like [Juglans regia]
XS01G00511	chr1	5100265	5101274	-	XS01G00511	PF01357.20|Pollen_allerg_1|6.2e-27|Pollen allergen	Q9ZSI1|EXP17_ARATH|-115.9|Putative expansin-A17 OS=Arabidopsis thaliana OX=3702 GN=EXPA17 PE=2 SV=1	XP_018832954.1|-126.0|PREDICTED: putative expansin-A17 [Juglans regia]
XS08G18891	chr8	7817007	7848702	-	XS08G18891	-	Q31GD2|AROA_HYDCU|-0.7|3-phosphoshikimate 1-carboxyvinyltransferase OS=Hydrogenovibrio crunogenus (strain XCL-2) OX=317025 GN=aroA PE=3 SV=1	WP_068279931.1|-4.6|TIR domain-containing protein [Mycobacterium sp. E787]_x0001_OBI49289.1 hypothetical protein A5705_13620 [Mycobacterium sp. E787]
XS11G04508	chr11	15057749	15058325	+	XS11G04508	PF04885.12|Stig1|8.3e-33|Stigma-specific protein, Stig1	-	XP_024200270.1|-49.6|protein GRIM REAPER [Rosa chinensis]_x0001_PRQ31236.1 putative stigma-specific protein Stig1 [Rosa chinensis]
XS10G03052	chr10	5528452	5554533	+	XS10G03052	-	-	XP_009344908.1|-36.9|PREDICTED: uncharacterized protein LOC103936764 [Pyrus x bretschneideri]
XS15G08364	chr15	4896690	4898093	-	XS15G08364	PF07724.13|AAA_2|2.5e-10|AAA domain (Cdc48 subfamily)	Q7AJA9|CLPB_CHLPN|-7.3|Chaperone protein ClpB OS=Chlamydia pneumoniae OX=83558 GN=clpB PE=3 SV=1	KDO67731.1|-18.3|hypothetical protein CISIN_1g0366332mg, partial [Citrus sinensis]
XS12G05760	chr12	16877474	16878366	-	XS12G05760	PF07983.12|X8|5.8e-21|X8 domain	Q84V39|ALL10_OLEEU|-20.5|Major pollen allergen Ole e 10 OS=Olea europaea OX=4146 PE=1 SV=1	XP_010444206.1|-20.3|PREDICTED: major pollen allergen Ole e 10-like [Camelina sativa]
XS15G08832	chr15	16043803	16044551	-	XS15G08832	PF02798.19|GST_N|1e-13|Glutathione S-transferase, N-terminal domain	Q9CAS6|GSTUB_ARATH|-56.4|Glutathione S-transferase U11 OS=Arabidopsis thaliana OX=3702 GN=GSTU11 PE=2 SV=1	PSS13553.1|-86.3|Glutathione S-transferase [Actinidia chinensis var. chinensis]
XS12G05148	chr12	2046150	2048405	+	XS12G05148	-	-	-
XS11G04141	chr11	3814666	3839512	-	XS11G04141	-	-	CAN73575.1|-10.8|hypothetical protein VITISV_008297 [Vitis vinifera]
XS08G18888	chr8	7733232	7754403	-	XS08G18888	-	-	-
XS07G17497	chr7	9092773	9098172	-	XS07G17497	PF00385.23|Chromo|6.7e-07|Chromo (CHRromatin Organisation MOdifier) domain	-	XP_023878080.1|-17.5|uncharacterized protein YMR315W isoform X2 [Quercus suber]
XS05G14428	chr5	4697908	4711167	+	XS05G14428	PF01734.21|Patatin|3.2e-09|Patatin-like phospholipase	O23181|PLP3_ARATH|-52.8|Patatin-like protein 3 OS=Arabidopsis thaliana OX=3702 GN=PLP3 PE=2 SV=2	XP_021679670.1|-89.7|patatin-like protein 2 [Hevea brasiliensis]
XS02G10657	chr2	32303487	32304465	+	XS02G10657	-	Q54GU5|Y6504_DICDI|-1.6|Uncharacterized protein DDB_G0289917 OS=Dictyostelium discoideum OX=44689 GN=DDB_G0289917 PE=4 SV=1	XP_010163211.1|-7.6|PREDICTED: uncharacterized protein DDB_G0290685-like, partial [Antrostomus carolinensis]
XS10G03704	chr10	24829981	24831255	-	XS10G03704	PF03141.15|Methyltransf_29|2.4e-12|Putative S-adenosyl-L-methionine-dependent methyltransferase	-	XP_024191541.1|-164.7|probable methyltransferase PMT19 [Rosa chinensis]_x0001_PRQ45526.1 putative S-adenosyl-L-methionine-dependent methyltransferase [Rosa chinensis]
XS15G08326	chr15	4246429	4261181	-	XS15G08326	PF02431.14|Chalcone|1.9e-77|Chalcone-flavanone isomerase	Q2PF16|CFI_VERHY|-62.3|Chalcone--flavonone isomerase OS=Verbena hybrida OX=76714 GN=CHI PE=2 SV=1	PSS33461.1|-65.1|Chalcone--flavonone isomerase [Actinidia chinensis var. chinensis]
XS04G13785	chr4	29644514	29645918	-	XS04G13785	-	-	XP_011462803.1|-0.3|PREDICTED: LOW QUALITY PROTEIN: uncharacterized protein LOC105351079 [Fragaria vesca subsp. vesca]
XS02G09482	chr2	12531883	12532858	-	XS02G09482	PF13456.5|RVT_3|5.8e-20|Reverse transcriptase-like	-	PON76779.1|-9.2|Ribonuclease H-like domain containing protein [Trema orientalis]
XS01G00885	chr1	8747688	8748320	+	XS01G00885	PF04043.14|PMEI|2e-31|Plant invertase/pectin methylesterase inhibitor	Q9SI72|PMEI9_ARATH|-3.9|Pectinesterase inhibitor 9 OS=Arabidopsis thaliana OX=3702 GN=PMEI9 PE=2 SV=1	XP_024043558.1|-66.9|pectinesterase inhibitor 9 isoform X1 [Citrus clementina]
XS10G03211	chr10	9421171	9421464	-	XS10G03211	-	-	-
XS12G05882	chr12	18744634	18759881	-	XS12G05882	PF14826.5|FACT-Spt16_Nlob|8.8e-22|FACT complex subunit SPT16 N-terminal lobe domain	Q7X923|SPT16_ORYSJ|-11.0|FACT complex subunit SPT16 OS=Oryza sativa subsp. japonica OX=39947 GN=SPT16 PE=2 SV=2	PPR85496.1|-23.4|hypothetical protein GOBAR_AA35192 [Gossypium barbadense]
XS12G05269	chr12	5977644	5978313	+	XS12G05269	-	-	XP_021759610.1|-7.2|uncharacterized protein LOC110724496 [Chenopodium quinoa]
XS02G10800	chr2	33844664	33848193	+	XS02G10800	PF01301.18|Glyco_hydro_35|3.9e-68|Glycosyl hydrolases family 35	Q9SCW1|BGAL1_ARATH|-137.1|Beta-galactosidase 1 OS=Arabidopsis thaliana OX=3702 GN=BGAL1 PE=2 SV=1	XP_012851331.1|-10000.0|PREDICTED: beta-galactosidase 15-like [Erythranthe guttata]
XS07G17427	chr7	7018616	7035509	-	XS07G17427	-	-	-
XS03G11842	chr3	26845786	26860393	-	XS03G11842	PF17181.3|EPF|4.1e-16|Epidermal patterning factor proteins	-	CAN82161.1|-17.5|hypothetical protein VITISV_035506 [Vitis vinifera]
XS01G01899	chr1	21159280	21170132	-	XS01G01899	PF00141.22|peroxidase|3.2e-24|Peroxidase	O23044|PER3_ARATH|-12.6|Peroxidase 3 OS=Arabidopsis thaliana OX=3702 GN=PER3 PE=2 SV=1	XP_007045601.2|-57.6|PREDICTED: peroxidase 27 [Theobroma cacao]
XS05G14522	chr5	6085609	6087283	-	XS05G14522	PF00067.21|p450|9.9e-84|Cytochrome P450	O81973|C93A3_SOYBN|-12.9|Cytochrome P450 93A3 OS=Glycine max OX=3847 GN=CYP93A3 PE=2 SV=1	PIA33010.1|-66.2|hypothetical protein AQUCO_04200035v1 [Aquilegia coerulea]
XS04G12963	chr4	7144751	7148177	+	XS04G12963	PF09265.9|Cytokin-bind|1.5e-81|Cytokinin dehydrogenase 1, FAD and cytokinin binding	Q9LTS3|CKX3_ARATH|-55.3|Cytokinin dehydrogenase 3 OS=Arabidopsis thaliana OX=3702 GN=CKX3 PE=1 SV=1	XP_004144003.2|-115.8|PREDICTED: cytokinin dehydrogenase 3 [Cucumis sativus]
XS07G18159	chr7	23399469	23403491	-	XS07G18159	PF00067.21|p450|5.8e-33|Cytochrome P450	Q0J185|ABAH3_ORYSJ|-70.0|Abscisic acid 8'-hydroxylase 3 OS=Oryza sativa subsp. japonica OX=39947 GN=CYP707A7 PE=2 SV=1	KDP31928.1|-104.7|hypothetical protein JCGZ_12389 [Jatropha curcas]
XS13G06188	chr13	1553078	1555337	-	XS13G06188	PF00083.23|Sugar_tr|6.7e-107|Sugar (and other) transporter	Q41144|STC_RICCO|-133.8|Sugar carrier protein C OS=Ricinus communis OX=3988 GN=STC PE=2 SV=1	XP_010025801.1|-204.6|PREDICTED: sugar transport protein 1 [Eucalyptus grandis]_x0001_KCW57239.1 hypothetical protein EUGRSUZ_H00046 [Eucalyptus grandis]
XS04G12552	chr4	1450560	1451927	-	XS04G12552	PF02458.14|Transferase|9.5e-127|Transferase family	O64470|SHT_ARATH|-89.9|Spermidine hydroxycinnamoyl transferase OS=Arabidopsis thaliana OX=3702 GN=SHT PE=1 SV=1	GAV85498.1|-187.6|Transferase domain-containing protein [Cephalotus follicularis]
XS12G05161	chr12	2346340	2347659	-	XS12G05161	PF00646.32|F-box|9.2e-06|F-box domain	Q39090|UFO_ARATH|-142.7|Protein UNUSUAL FLORAL ORGANS OS=Arabidopsis thaliana OX=3702 GN=UFO PE=1 SV=2	OMO91906.1|-190.1|hypothetical protein COLO4_18031 [Corchorus olitorius]
XS01G02549	chr1	36301229	36301915	+	XS01G02549	PF13962.5|PGG|2.9e-21|Domain of unknown function	-	XP_024158937.1|-16.0|uncharacterized protein LOC112166343 [Rosa chinensis]_x0001_PRQ57226.1 putative PGG domain-containing protein [Rosa chinensis]
XS11G04491	chr11	14721537	14722883	-	XS11G04491	PF00201.17|UDPGT|1.2e-10|UDP-glucoronosyl and UDP-glucosyl transferase	Q9T081|U79B3_ARATH|-83.0|UDP-glycosyltransferase 79B3 OS=Arabidopsis thaliana OX=3702 GN=UGT79B3 PE=2 SV=1	GAV64018.1|-180.5|UDPGT domain-containing protein [Cephalotus follicularis]
XS11G04010	chr11	1100613	1106286	+	XS11G04010	-	-	GAY65261.1|-57.0|hypothetical protein CUMW_239810, partial [Citrus unshiu]
XS15G08577	chr15	8019409	8028856	+	XS15G08577	PF01554.17|MatE|1.4e-36|MatE	Q9ZVH5|DTX53_ARATH|-139.3|Protein DETOXIFICATION 53 OS=Arabidopsis thaliana OX=3702 GN=DTX53 PE=2 SV=1	GAV62494.1|-180.4|MatE domain-containing protein [Cephalotus follicularis]
XS01G02550	chr1	36319806	36321183	+	XS01G02550	PF13962.5|PGG|1e-11|Domain of unknown function	-	-
XS02G10075	chr2	25388638	25393128	-	XS02G10075	PF04927.11|SMP|8.9e-21|Seed maturation protein	P09444|LEA34_GOSHI|-90.6|Late embryogenesis abundant protein D-34 OS=Gossypium hirsutum OX=3635 PE=3 SV=1	P09444.1|-88.3|RecName: Full=Late embryogenesis abundant protein D-34; Short=LEA D-34_x0001_CAA31594.1 D-34 Lea protein [Gossypium hirsutum]_x0001_AAA33075.1 storage protein [Gossypium hirsutum]_x0001_prf||1601521F Lea D-34 gene
XS01G00915	chr1	9047564	9049053	+	XS01G00915	PF00909.20|Ammonium_transp|3.3e-75|Ammonium Transporter Family	P58905|AMT11_SOLLC|-160.0|Ammonium transporter 1 member 1 OS=Solanum lycopersicum OX=4081 GN=AMT1-1 PE=2 SV=1	XP_024164923.1|-184.6|ammonium transporter 1 member 4-like [Rosa chinensis]_x0001_PRQ25656.1 putative ammonium transporter, ammonium/urea transporter [Rosa chinensis]
XS07G18385	chr7	27098774	27126771	-	XS07G18385	PF14223.5|Retrotran_gag_2|2.4e-14|gag-polypeptide of LTR copia-type	-	GAU34785.1|-23.1|hypothetical protein TSUD_205890 [Trifolium subterraneum]
XS05G15542	chr5	30120233	30122978	-	XS05G15542	-	-	-
XS02G09401	chr2	10292684	10293433	-	XS02G09401	-	-	GAV65427.1|-12.0|hypothetical protein CFOL_v3_08942 [Cephalotus follicularis]
XS07G18409	chr7	27593827	27595908	+	XS07G18409	PF00139.18|Lectin_legB|1.6e-44|Legume lectin domain	Q9LXA5|LRK91_ARATH|-99.2|L-type lectin-domain containing receptor kinase IX.1 OS=Arabidopsis thaliana OX=3702 GN=LECRK91 PE=1 SV=1	XP_018809540.1|-197.1|PREDICTED: L-type lectin-domain containing receptor kinase IX.1-like [Juglans regia]
XS07G17705	chr7	15178697	15179767	+	XS07G17705	PF03087.13|DUF241|6.7e-62|Arabidopsis protein of unknown function	Q54BC9|DYRK2_DICDI|-0.6|Probable serine/threonine-protein kinase dyrk2 OS=Dictyostelium discoideum OX=44689 GN=dyrk2 PE=3 SV=1	ESR38558.1|-29.3|hypothetical protein CICLE_v10027131mg [Citrus clementina]
XS06G16968	chr6	27494180	27494584	+	XS06G16968	-	-	XP_018812336.1|-1.4|PREDICTED: uncharacterized protein LOC108984747, partial [Juglans regia]
XS03G10989	chr3	361084	366788	-	XS03G10989	-	-	-
XS10G03675	chr10	24254733	24285914	+	XS10G03675	-	Q9ASS2|FREE1_ARATH|-24.9|Protein FREE1 OS=Arabidopsis thaliana OX=3702 GN=FREE1 PE=1 SV=1	XP_024039932.1|-29.9|protein FREE1 isoform X3 [Citrus clementina]
XS02G09087	chr2	3755373	3760503	-	XS02G09087	-	Q9FMH4|PUM13_ARATH|-5.4|Putative pumilio homolog 13 OS=Arabidopsis thaliana OX=3702 GN=APUM13 PE=3 SV=1	GAY44801.1|-36.1|hypothetical protein CUMW_084640 [Citrus unshiu]
XS05G15463	chr5	28773139	28809132	-	XS05G15463	PF01301.18|Glyco_hydro_35|4e-30|Glycosyl hydrolases family 35	Q75HQ3|BGAL7_ORYSJ|-105.5|Beta-galactosidase 7 OS=Oryza sativa subsp. japonica OX=39947 GN=Os05g0428100 PE=3 SV=1	XP_021600928.1|-156.8|beta-galactosidase 16-like isoform X1 [Manihot esculenta]
XS14G07975	chr14	17557045	17558140	-	XS14G07975	PF13561.5|adh_short_C2|1.4e-63|Enoyl-(Acyl carrier protein) reductase	Q94KL7|SILD_FORIN|-72.3|Secoisolariciresinol dehydrogenase (Fragment) OS=Forsythia intermedia OX=55183 PE=1 SV=1	XP_012074377.1|-100.5|secoisolariciresinol dehydrogenase [Jatropha curcas]_x0001_KDP36167.1 hypothetical protein JCGZ_08811 [Jatropha curcas]
XS06G17001	chr6	28429099	28429663	+	XS06G17001	PF00407.18|Bet_v_1|1.1e-31|Pathogenesis-related protein Bet v I family	-	XP_016652016.1|-15.8|PREDICTED: MLP-like protein 328 [Prunus mume]
XS12G05605	chr12	14549425	14551532	-	XS12G05605	-	-	XP_015388065.1|-13.2|PREDICTED: uncharacterized ATP-dependent helicase YprA isoform X1 [Citrus sinensis]
XS01G02202	chr1	26380118	26381080	+	XS01G02202	PF00201.17|UDPGT|1.7e-27|UDP-glucoronosyl and UDP-glucosyl transferase	Q9SKC5|U74D1_ARATH|-76.3|UDP-glycosyltransferase 74D1 OS=Arabidopsis thaliana OX=3702 GN=UGT74D1 PE=1 SV=1	XP_021666018.1|-98.4|UDP-glycosyltransferase 74F1-like [Hevea brasiliensis]
XS12G05797	chr12	17282176	17287053	-	XS12G05797	PF00664.22|ABC_membrane|3.2e-57|ABC transporter transmembrane region	O80725|AB4B_ARATH|-10000.0|ABC transporter B family member 4 OS=Arabidopsis thaliana OX=3702 GN=ABCB4 PE=1 SV=1	XP_004233863.1|-10000.0|PREDICTED: ABC transporter B family member 9-like isoform X2 [Solanum lycopersicum]
XS13G06922	chr13	11656336	11658140	+	XS13G06922	PF00854.20|PTR2|1.4e-45|POT family	Q944G5|PTR44_ARATH|-53.1|Protein NRT1/ PTR FAMILY 2.10 OS=Arabidopsis thaliana OX=3702 GN=NPF2.10 PE=1 SV=3	ESR52900.1|-124.7|hypothetical protein CICLE_v10023266mg, partial [Citrus clementina]
XS10G03104	chr10	6883654	6909379	+	XS10G03104	-	-	XP_009348958.1|-0.4|PREDICTED: uncharacterized protein LOC103940543 [Pyrus x bretschneideri]_x0001_XP_009348959.1 PREDICTED: uncharacterized protein LOC103940544 [Pyrus x bretschneideri]_x0001_XP_018501337.1 PREDICTED: uncharacterized protein LOC103940543 [Pyrus x bretschneideri]_x0001_XP_018501338.1 PREDICTED: uncharacterized protein LOC103940544 [Pyrus x bretschneideri]
XS15G08176	chr15	2227902	2234630	-	XS15G08176	-	-	POF14720.1|0.8|uncharacterized protein CFP56_34204 [Quercus suber]
XS02G09273	chr2	7647531	7648373	+	XS02G09273	PF02798.19|GST_N|1.4e-19|Glutathione S-transferase, N-terminal domain	P32111|GSTX1_SOLTU|-43.1|Probable glutathione S-transferase OS=Solanum tuberosum OX=4113 GN=PRP1 PE=2 SV=1	XP_004299207.1|-86.3|PREDICTED: probable glutathione S-transferase [Fragaria vesca subsp. vesca]
XS01G02328	chr1	31141711	31169638	+	XS01G02328	PF14392.5|zf-CCHC_4|6.8e-09|Zinc knuckle	-	XP_024164218.1|-20.1|uncharacterized protein LOC112171240 [Rosa chinensis]
XS15G08263	chr15	3453482	3455310	-	XS15G08263	PF14226.5|DIOX_N|4.2e-24|non-haem dioxygenase in morphine synthesis N-terminal	P51091|LDOX_MALDO|-151.3|Leucoanthocyanidin dioxygenase OS=Malus domestica OX=3750 GN=ANS PE=2 SV=1	ACK76231.1|-166.8|anthocyanidin synthase [Dimocarpus longan]
XS07G18051	chr7	21235388	21241742	-	XS07G18051	-	-	-
XS07G18139	chr7	23055509	23056255	-	XS07G18139	-	B3H5A9|PCEP6_ARATH|-3.0|Precursor of CEP6 OS=Arabidopsis thaliana OX=3702 GN=CEP6 PE=1 SV=1	POO02773.1|-25.7|hypothetical protein TorRG33x02_017590 [Trema orientalis]
XS05G14662	chr5	8498081	8500416	-	XS05G14662	PF00931.21|NB-ARC|1.6e-05|NB-ARC domain	-	PON85761.1|-35.3|NB-ARC domain, LRR domain containing protein [Trema orientalis]
XS04G13858	chr4	31543770	31544246	+	XS04G13858	PF13041.5|PPR_2|5.8e-09|PPR repeat family	Q9FMA1|PP433_ARATH|-26.6|Pentatricopeptide repeat-containing protein At5g56310 OS=Arabidopsis thaliana OX=3702 GN=PCMP-E13 PE=2 SV=1	GAY34043.1|-60.4|hypothetical protein CUMW_009420 [Citrus unshiu]
XS05G15406	chr5	28056669	28057265	+	XS05G15406	PF04043.14|PMEI|3.9e-18|Plant invertase/pectin methylesterase inhibitor	-	XP_023898591.1|-21.6|pectinesterase inhibitor 12-like [Quercus suber]_x0001_POE53015.1 hypothetical protein CFP56_06875 [Quercus suber]
XS04G13763	chr4	29121931	29122467	+	XS04G13763	-	-	PON91412.1|-6.7|Zinc finger, CCHC-type, partial [Trema orientalis]
XS08G19073	chr8	14692945	14693419	+	XS08G19073	PF05617.10|Prolamin_like|4.8e-12|Prolamin-like	-	GAV63956.1|-3.8|Prolamin_like domain-containing protein [Cephalotus follicularis]
XS04G12677	chr4	3137441	3140537	-	XS04G12677	PF00854.20|PTR2|3.7e-75|POT family	Q05085|PTR7_ARATH|-83.5|Protein NRT1/ PTR FAMILY 6.3 OS=Arabidopsis thaliana OX=3702 GN=NPF6.3 PE=1 SV=1	XP_006475796.1|-168.3|PREDICTED: protein NRT1/ PTR FAMILY 6.2 isoform X1 [Citrus sinensis]_x0001_KDO80312.1 hypothetical protein CISIN_1g008182mg [Citrus sinensis]_x0001_GAY50571.1 hypothetical protein CUMW_127680 [Citrus unshiu]
XS06G15678	chr6	635792	638629	+	XS06G15678	PF14543.5|TAXi_N|4.8e-51|Xylanase inhibitor N-terminal	Q9LHE3|ASPG2_ARATH|-144.1|Protein ASPARTIC PROTEASE IN GUARD CELL 2 OS=Arabidopsis thaliana OX=3702 GN=ASPG2 PE=2 SV=1	XP_012068575.1|-159.4|protein ASPARTIC PROTEASE IN GUARD CELL 2 [Jatropha curcas]_x0001_KDP40474.1 hypothetical protein JCGZ_24473 [Jatropha curcas]
XS07G17746	chr7	15955046	15955330	-	XS07G17746	-	-	-
XS08G19525	chr8	25509299	25515704	+	XS08G19525	PF12819.6|Malectin_like|6.6e-43|Carbohydrate-binding protein of the ER	C0LGG4|Y1518_ARATH|-94.4|Probable LRR receptor-like serine/threonine-protein kinase At1g51860 OS=Arabidopsis thaliana OX=3702 GN=At1g51860 PE=2 SV=2	GAY56447.1|-194.2|hypothetical protein CUMW_171960 [Citrus unshiu]
XS02G10799	chr2	33837192	33840777	-	XS02G10799	PF01301.18|Glyco_hydro_35|4.4e-120|Glycosyl hydrolases family 35	Q9C6W4|BGA15_ARATH|-290.8|Beta-galactosidase 15 OS=Arabidopsis thaliana OX=3702 GN=BGAL15 PE=2 SV=1	XP_009616320.1|-10000.0|PREDICTED: beta-galactosidase 15-like [Nicotiana tomentosiformis]
XS11G03956	chr11	176451	179271	-	XS11G03956	PF00892.19|EamA|3.8e-13|EamA-like transporter family	Q8GXB4|WTR2_ARATH|-29.4|WAT1-related protein At1g09380 OS=Arabidopsis thaliana OX=3702 GN=At1g09380 PE=2 SV=1	XP_022722641.1|-123.3|WAT1-related protein At1g43650-like isoform X1 [Durio zibethinus]
XS05G15120	chr5	20992898	21005824	+	XS05G15120	-	-	XP_021826059.1|-1.4|uncharacterized protein LOC110766949 [Prunus avium]
XS14G07303	chr14	600262	610316	+	XS14G07303	PF00413.23|Peptidase_M10|1.7e-40|Matrixin	O04529|2MMP_ARATH|-18.2|Metalloendoproteinase 2-MMP OS=Arabidopsis thaliana OX=3702 GN=2MMP PE=1 SV=1	XP_023928275.1|-147.5|metalloendoproteinase 2-MMP-like [Quercus suber]_x0001_POE91034.1 metalloendoproteinase 2-mmp [Quercus suber]
XS01G01634	chr1	17158053	17159110	-	XS01G01634	PF08246.11|Inhibitor_I29|2.7e-17|Cathepsin propeptide inhibitor domain (I29)	P80884|ANAN_ANACO|-13.5|Ananain OS=Ananas comosus OX=4615 GN=AN1 PE=1 SV=2	XP_011021998.1|-53.6|PREDICTED: senescence-specific cysteine protease SAG39-like [Populus euphratica]
XS02G09373	chr2	9653042	9660076	-	XS02G09373	-	-	XP_020081346.1|-1.1|uncharacterized protein LOC109704992 [Ananas comosus]
XS01G00138	chr1	1428556	1434728	-	XS01G00138	PF17538.1|C_LFY_FLO|9.4e-105|DNA Binding Domain (C-terminal) Leafy/Floricaula	Q40504|FL1_TOBAC|-144.8|Floricaula/leafy homolog 1 OS=Nicotiana tabacum OX=4097 GN=FL1 PE=2 SV=1	AGW45000.1|-157.9|floricaula/leafy-like protein, partial [Cornus florida]
XS04G13618	chr4	23928899	23937542	-	XS04G13618	-	-	-
XS08G18816	chr8	5563026	5576185	+	XS08G18816	PF00931.21|NB-ARC|7.8e-54|NB-ARC domain	Q9T048|DRL27_ARATH|-9.5|Disease resistance protein At4g27190 OS=Arabidopsis thaliana OX=3702 GN=At4g27190 PE=2 SV=1	XP_024039575.1|-131.6|uncharacterized protein LOC18040278 [Citrus clementina]
XS01G02702	chr1	39055736	39089235	-	XS01G02702	PF05938.10|Self-incomp_S1|5.9e-13|Plant self-incompatibility protein S1	-	EOX94033.1|-14.3|S-protein, putative [Theobroma cacao]
XS04G13133	chr4	9894054	9896655	-	XS04G13133	PF07899.10|Frigida|2.9e-10|Frigida-like protein	-	XP_015383887.1|-26.9|PREDICTED: WEB family protein At3g02930, chloroplastic-like [Citrus sinensis]
XS09G20719	chr9	24842157	24843652	+	XS09G20719	PF05577.11|Peptidase_S28|3.8e-53|Serine carboxypeptidase S28	Q7TMR0|PCP_MOUSE|-18.7|Lysosomal Pro-X carboxypeptidase OS=Mus musculus OX=10090 GN=Prcp PE=1 SV=2	CAN64374.1|-112.1|hypothetical protein VITISV_018664 [Vitis vinifera]
XS05G14582	chr5	6988396	6993299	-	XS05G14582	PF03081.14|Exo70|9.8e-73|Exo70 exocyst complex subunit	-	XP_002320026.2|-251.3|exocyst complex component EXO70A1 [Populus trichocarpa]_x0001_PNT02467.1 hypothetical protein POPTR_014G015500v3 [Populus trichocarpa]
XS06G16243	chr6	9191123	9208454	-	XS06G16243	PF01554.17|MatE|2.4e-19|MatE	Q38956|DTX29_ARATH|-36.4|Protein DETOXIFICATION 29 OS=Arabidopsis thaliana OX=3702 GN=DTX29 PE=1 SV=1	XP_021647777.1|-39.1|protein DETOXIFICATION 29-like isoform X3 [Hevea brasiliensis]
XS09G20087	chr9	6862017	6865134	+	XS09G20087	PF01397.20|Terpene_synth|1.6e-55|Terpene synthase, N-terminal domain	B9RI00|TPS6_RICCO|-36.1|Probable terpene synthase 6 OS=Ricinus communis OX=3988 GN=TPS6 PE=3 SV=1	OAY48665.1|-53.3|hypothetical protein MANES_06G175600 [Manihot esculenta]
XS01G00911	chr1	8993876	9001224	-	XS01G00911	PF00743.18|FMO-like|8.7e-32|Flavin-binding monooxygenase-like	Q9SVU0|YUC8_ARATH|-186.4|Probable indole-3-pyruvate monooxygenase YUCCA8 OS=Arabidopsis thaliana OX=3702 GN=YUC8 PE=2 SV=1	XP_002303099.1|-217.8|probable indole-3-pyruvate monooxygenase YUCCA8 [Populus trichocarpa]_x0001_PNT51657.1 hypothetical protein POPTR_002G254200v3 [Populus trichocarpa]
XS11G04463	chr11	14176365	14178452	+	XS11G04463	PF00201.17|UDPGT|9.4e-11|UDP-glucoronosyl and UDP-glucosyl transferase	Q9T081|U79B3_ARATH|-85.2|UDP-glycosyltransferase 79B3 OS=Arabidopsis thaliana OX=3702 GN=UGT79B3 PE=2 SV=1	KDO58530.1|-193.6|hypothetical protein CISIN_1g012080mg [Citrus sinensis]
XS06G16766	chr6	21012588	21014142	+	XS06G16766	-	-	GAU44437.1|0.3|hypothetical protein TSUD_129310 [Trifolium subterraneum]
XS09G19881	chr9	2303621	2319769	-	XS09G19881	PF04652.15|Vta1|7.2e-08|Vta1 like	-	XP_010087398.1|-22.4|callose synthase 3 [Morus notabilis]_x0001_EXB29008.1 Callose synthase 3 [Morus notabilis]
XS12G05453	chr12	11685855	11691049	-	XS12G05453	PF00082.21|Peptidase_S8|1.2e-41|Subtilase family	F4HYR6|SBT24_ARATH|-121.5|Subtilisin-like protease SBT2.4 OS=Arabidopsis thaliana OX=3702 GN=SBT2.4 PE=1 SV=1	KDP40114.1|-10000.0|hypothetical protein JCGZ_02112 [Jatropha curcas]
XS10G03670	chr10	24150714	24157384	-	XS10G03670	-	Q6NQJ8|SDG40_ARATH|-9.0|Protein SET DOMAIN GROUP 40 OS=Arabidopsis thaliana OX=3702 GN=SDG40 PE=2 SV=1	EOY03101.1|-14.5|Set domain group 40, putative isoform 5 [Theobroma cacao]
XS12G05368	chr12	10225416	10228484	+	XS12G05368	-	Q0WPK3|AT18D_ARATH|-23.4|Autophagy-related protein 18d OS=Arabidopsis thaliana OX=3702 GN=ATG18D PE=2 SV=1	XP_024029718.1|-37.5|autophagy-related protein 18c [Morus notabilis]_x0001_XP_024029719.1 autophagy-related protein 18c [Morus notabilis]
XS07G17272	chr7	3167711	3195401	-	XS07G17272	-	-	-
XS05G15286	chr5	25176948	25177394	-	XS05G15286	PF05617.10|Prolamin_like|2.6e-17|Prolamin-like	Q9SRD8|EC11_ARATH|-29.8|Egg cell-secreted protein 1.1 OS=Arabidopsis thaliana OX=3702 GN=EC1.1 PE=2 SV=1	XP_006434480.2|-35.5|egg cell-secreted protein 1.1 [Citrus clementina]
XS08G19642	chr8	27659110	27682896	+	XS08G19642	-	-	PON55598.1|-21.2|Transmembrane protein [Trema orientalis]
XS12G05702	chr12	16122303	16123234	-	XS12G05702	PF00462.23|Glutaredoxin|8e-10|Glutaredoxin	Q7XIZ1|GRXC9_ORYSJ|-9.4|Glutaredoxin-C9 OS=Oryza sativa subsp. japonica OX=39947 GN=GRXC9 PE=3 SV=1	GAY34077.1|-44.7|hypothetical protein CUMW_009580 [Citrus unshiu]
XS15G08778	chr15	14386386	14404157	+	XS15G08778	PF01582.19|TIR|3.2e-48|TIR domain	F4JNB7|RPP5_ARATH|-28.1|Disease resistance protein RPP5 OS=Arabidopsis thaliana OX=3702 GN=RPP5 PE=1 SV=1	XP_006485791.1|-126.6|PREDICTED: TMV resistance protein N-like [Citrus sinensis]
XS10G03613	chr10	22928781	22939723	-	XS10G03613	PF00201.17|UDPGT|3.1e-16|UDP-glucoronosyl and UDP-glucosyl transferase	O64733|U87A2_ARATH|-21.8|UDP-glycosyltransferase 87A2 OS=Arabidopsis thaliana OX=3702 GN=UGT87A2 PE=1 SV=1	XP_004294774.1|-40.2|PREDICTED: UDP-glycosyltransferase 87A1-like [Fragaria vesca subsp. vesca]
XS01G02689	chr1	38705280	38706931	+	XS01G02689	PF05495.11|zf-CHY|2.6e-08|CHY zinc finger	Q9FFB6|ZFP34_ARATH|-10.2|E3 ubiquitin-protein ligase RZFP34 OS=Arabidopsis thaliana OX=3702 GN=RZPF34 PE=1 SV=1	XP_017256705.1|-9.4|PREDICTED: E3 ubiquitin-protein ligase MIEL1 [Daucus carota subsp. sativus]_x0001_KZN09793.1 hypothetical protein DCAR_002449 [Daucus carota subsp. sativus]
XS10G03792	chr10	26284765	26286524	+	XS10G03792	PF00230.19|MIP|4.1e-50|Major intrinsic protein	P49173|NIP1_NICAL|-82.8|Probable aquaporin NIP-type OS=Nicotiana alata OX=4087 PE=2 SV=1	XP_018816707.1|-81.0|PREDICTED: probable aquaporin NIP-type [Juglans regia]
XS13G07199	chr13	17625784	17628679	-	XS13G07199	-	-	-
XS04G13644	chr4	24791707	24809225	-	XS04G13644	PF03101.14|FAR1|1.5e-06|FAR1 DNA-binding domain	-	XP_024044510.1|-14.8|uncharacterized protein LOC112100177 [Citrus clementina]
XS12G06041	chr12	20890883	20894316	+	XS12G06041	-	Q9SIH2|DOT1_ARATH|-40.9|Glycine-rich protein DOT1 OS=Arabidopsis thaliana OX=3702 GN=DOT1 PE=2 SV=1	WP_099446398.1|-71.1|DUF2939 domain-containing protein [Caulobacter sp. B11]_x0001_PHY13712.1 hypothetical protein CSW58_03930 [Caulobacter sp. B11]
XS07G17338	chr7	4602203	4603468	+	XS07G17338	PF02458.14|Transferase|1.6e-73|Transferase family	Q5H873|HLTT_LUPAL|0.3|13-hydroxylupanine O-tigloyltransferase OS=Lupinus albus OX=3870 GN=HMT/HLT PE=1 SV=1	XP_011008627.1|-54.4|PREDICTED: vinorine synthase-like [Populus euphratica]
XS10G02877	chr10	2451029	2457576	+	XS10G02877	-	-	XP_023901742.1|-15.4|uncharacterized protein LOC112013579 [Quercus suber]
XS09G20612	chr9	22689894	22698648	+	XS09G20612	-	-	ESR37772.1|-12.7|hypothetical protein CICLE_v10029727mg [Citrus clementina]
XS12G05759	chr12	16868006	16873262	-	XS12G05759	PF07983.12|X8|2.4e-20|X8 domain	Q84V39|ALL10_OLEEU|-20.6|Major pollen allergen Ole e 10 OS=Olea europaea OX=4146 PE=1 SV=1	KDO78118.1|-73.4|hypothetical protein CISIN_1g047957mg [Citrus sinensis]
XS12G05924	chr12	19344033	19344506	+	XS12G05924	-	Q9LNC2|PLA18_ARATH|-33.6|Phospholipase A1-IIalpha OS=Arabidopsis thaliana OX=3702 GN=At1g06250 PE=2 SV=1	XP_021294747.1|-56.9|phospholipase A1-IIgamma-like [Herrania umbratica]
XS15G08648	chr15	9369909	9371514	-	XS15G08648	PF00759.18|Glyco_hydro_9|7.1e-101|Glycosyl hydrolase family 9	O64890|GUN13_ARATH|-66.6|Endoglucanase 13 OS=Arabidopsis thaliana OX=3702 GN=At2g44550 PE=2 SV=1	XP_002269618.1|-110.6|PREDICTED: endoglucanase 14 [Vitis vinifera]
XS04G13689	chr4	26365026	26366413	+	XS04G13689	PF00067.21|p450|3e-30|Cytochrome P450	Q42602|C89A2_ARATH|-94.4|Cytochrome P450 89A2 OS=Arabidopsis thaliana OX=3702 GN=CYP89A2 PE=2 SV=2	XP_008374071.1|-100.5|PREDICTED: cytochrome P450 89A2-like [Malus domestica]
XS02G10645	chr2	32218800	32219844	+	XS02G10645	-	Q54GU5|Y6504_DICDI|-1.9|Uncharacterized protein DDB_G0289917 OS=Dictyostelium discoideum OX=44689 GN=DDB_G0289917 PE=4 SV=1	XP_010163211.1|-10.1|PREDICTED: uncharacterized protein DDB_G0290685-like, partial [Antrostomus carolinensis]
XS03G11098	chr3	3424468	3429053	-	XS03G11098	-	-	GAY58495.1|-2.0|hypothetical protein CUMW_187360 [Citrus unshiu]
XS13G06354	chr13	3849933	3851278	+	XS13G06354	-	-	-
XS02G10649	chr2	32234640	32235242	+	XS02G10649	PF05617.10|Prolamin_like|1.6e-14|Prolamin-like	-	XP_007013615.1|-19.0|PREDICTED: uncharacterized protein LOC18588860 [Theobroma cacao]_x0001_EOY31234.1 UPF0463 transmembrane protein C6orf35, putative [Theobroma cacao]
XS06G16678	chr6	17096315	17106607	-	XS06G16678	PF00168.29|C2|5.7e-15|C2 domain	Q9FL59|FTIP1_ARATH|-51.7|FT-interacting protein 1 OS=Arabidopsis thaliana OX=3702 GN=FTIP1 PE=1 SV=1	XP_009395864.1|-120.9|PREDICTED: FT-interacting protein 1-like [Musa acuminata subsp. malaccensis]
XS03G12251	chr3	33395134	33405226	+	XS03G12251	-	-	-
XS03G11003	chr3	707020	708188	+	XS03G11003	-	H2DH21|C7A29_PANGI|-3.9|Cytochrome P450 CYP72A219 OS=Panax ginseng OX=4054 PE=2 SV=1	ESR51108.1|-38.6|hypothetical protein CICLE_v10033709mg [Citrus clementina]
XS15G08238	chr15	3109019	3112346	+	XS15G08238	PF00069.24|Pkinase|8.7e-48|Protein kinase domain	C0LGG9|Y5344_ARATH|-68.0|Probable LRR receptor-like serine/threonine-protein kinase At1g53440 OS=Arabidopsis thaliana OX=3702 GN=At1g53440 PE=2 SV=2	KDO42605.1|-140.9|hypothetical protein CISIN_1g042383mg [Citrus sinensis]
XS12G05926	chr12	19350584	19352053	+	XS12G05926	-	A8NS27|N3009_COPC7|-5.2|Adenylate-forming reductase 03009 OS=Coprinopsis cinerea (strain Okayama-7 / 130 / ATCC MYA-4618 / FGSC 9003) OX=240176 GN=CC1G_03009 PE=2 SV=3	XP_012091741.1|-199.1|uncharacterized protein LOC105649642 [Jatropha curcas]_x0001_KDP21069.1 hypothetical protein JCGZ_21540 [Jatropha curcas]
XS12G05245	chr12	4911403	4911816	+	XS12G05245	PF00067.21|p450|3.6e-21|Cytochrome P450	P98188|C94A2_VICSA|-10.3|Cytochrome P450 94A2 OS=Vicia sativa OX=3908 GN=CYP94A2 PE=2 SV=1	KVI05167.1|-42.7|cytochrome P450 [Cynara cardunculus var. scolymus]
XS14G07682	chr14	10951209	10956912	-	XS14G07682	-	Q9LFS2|GEX3_ARATH|-39.1|Protein GAMETE EXPRESSED 3 OS=Arabidopsis thaliana OX=3702 GN=GEX3 PE=2 SV=1	XP_021296387.1|-207.4|protein GAMETE EXPRESSED 3 isoform X1 [Herrania umbratica]
XS02G10768	chr2	33476415	33476969	+	XS02G10768	PF04043.14|PMEI|2.8e-37|Plant invertase/pectin methylesterase inhibitor	-	PON36863.1|-27.7|Pectinesterase inhibitor domain containing protein [Trema orientalis]
XS06G16204	chr6	8533573	8533809	-	XS06G16204	-	-	-
XS02G10195	chr2	27078895	27081731	-	XS02G10195	PF04997.11|RNA_pol_Rpb1_1|5.6e-69|RNA polymerase Rpb1, domain 1	F4JXF9|NRPC1_ARATH|-35.0|DNA-directed RNA polymerase III subunit 1 OS=Arabidopsis thaliana OX=3702 GN=NRPC1 PE=2 SV=1	XP_017973128.1|-126.7|PREDICTED: DNA-directed RNA polymerase III subunit 1 isoform X2 [Theobroma cacao]
XS04G12807	chr4	4837862	4838237	+	XS04G12807	-	-	-
XS06G16351	chr6	11229987	11231044	-	XS06G16351	-	-	KHN18407.1|-13.2|Putative F-box protein [Glycine soja]
XS12G05444	chr12	11549551	11550806	+	XS12G05444	PF00141.22|peroxidase|5e-07|Peroxidase	Q4W1I9|PER2_ZINVI|-3.5|Basic peroxidase OS=Zinnia violacea OX=34245 GN=POD3 PE=1 SV=1	AFK33535.1|-8.1|unknown [Lotus japonicus]
XS01G02461	chr1	34857419	34858605	-	XS01G02461	PF00722.20|Glyco_hydro_16|1.7e-52|Glycosyl hydrolases family 16	Q9SV60|XTH2_ARATH|-86.3|Xyloglucan endotransglucosylase/hydrolase protein 2 OS=Arabidopsis thaliana OX=3702 GN=XTH2 PE=2 SV=1	XP_006443586.1|-104.5|xyloglucan endotransglucosylase/hydrolase protein 2 [Citrus clementina]_x0001_XP_006479337.1 PREDICTED: xyloglucan endotransglucosylase/hydrolase protein 2-like [Citrus sinensis]_x0001_ESR56826.1 hypothetical protein CICLE_v10023425mg [Citrus clementina]
XS14G07474	chr14	3535754	3536189	-	XS14G07474	-	P86276|GDL1_CARPA|-12.4|GDSL esterase/lipase OS=Carica papaya OX=3649 PE=1 SV=1	XP_017189766.1|-29.1|PREDICTED: GDSL esterase/lipase 7 [Malus domestica]_x0001_XP_017183953.1 PREDICTED: GDSL esterase/lipase 7-like [Malus domestica]
XS06G16306	chr6	10489082	10502521	-	XS06G16306	PF00067.21|p450|1.6e-70|Cytochrome P450	Q9FMY1|C86B1_ARATH|-135.1|Cytochrome P450 86B1 OS=Arabidopsis thaliana OX=3702 GN=CYP86B1 PE=2 SV=1	KDO82148.1|-221.0|hypothetical protein CISIN_1g041858mg [Citrus sinensis]
XS08G19238	chr8	19622180	19623488	-	XS08G19238	PF03171.19|2OG-FeII_Oxy|2e-16|2OG-Fe(II) oxygenase superfamily	Q9ZTA1|AOP3C_ARATH|-3.9|2-oxoglutarate-dependent dioxygenase AOP3 OS=Arabidopsis thaliana OX=3702 GN=AOP3 PE=2 SV=1	XP_006427129.2|-73.7|probable 2-oxoglutarate-dependent dioxygenase AOP1 [Citrus clementina]
XS02G10651	chr2	32241162	32241815	-	XS02G10651	PF05617.10|Prolamin_like|2.6e-14|Prolamin-like	-	OMP06422.1|-19.7|hypothetical protein CCACVL1_01585 [Corchorus capsularis]
XS07G17685	chr7	14909055	14915012	-	XS07G17685	PF13966.5|zf-RVT|6.3e-11|zinc-binding in reverse transcriptase	-	XP_012837526.1|-5.7|PREDICTED: uncharacterized protein LOC105958069 [Erythranthe guttata]
XS04G13969	chr4	34082322	34083407	-	XS04G13969	PF00445.17|Ribonuclease_T2|4.1e-32|Ribonuclease T2 family	P49657|MNB_DROME|0.7|Serine/threonine-protein kinase minibrain OS=Drosophila melanogaster OX=7227 GN=mnb PE=1 SV=2	XP_020805129.1|0.9|voltage-dependent T-type calcium channel subunit alpha-1G isoform X4 [Drosophila serrata]
XS05G15532	chr5	29965155	29972660	-	XS05G15532	-	-	-
XS08G19494	chr8	24618969	24629562	-	XS08G19494	PF07714.16|Pkinase_Tyr|1.1e-46|Protein tyrosine kinase	C0LGG6|Y5189_ARATH|-70.4|Probable LRR receptor-like protein kinase At1g51890 OS=Arabidopsis thaliana OX=3702 GN=At1g51890 PE=2 SV=2	XP_024036391.1|-157.1|putative leucine-rich repeat receptor-like protein kinase At2g19210 isoform X2 [Citrus clementina]
XS01G01015	chr1	10089041	10091084	-	XS01G01015	PF13912.5|zf-C2H2_6|6.4e-07|C2H2-type zinc finger	Q9SLB8|ZFP11_ARATH|-20.5|Zinc finger protein 11 OS=Arabidopsis thaliana OX=3702 GN=ZFP11 PE=2 SV=1	XP_021675131.1|-29.4|zinc finger protein 11-like [Hevea brasiliensis]
XS05G15187	chr5	22646959	22670053	-	XS05G15187	PF13456.5|RVT_3|7.4e-15|Reverse transcriptase-like	-	PON56647.1|-9.2|Endonuclease/exonuclease/phosphatase [Trema orientalis]
XS08G19394	chr8	23059063	23070095	+	XS08G19394	-	Q49P94|GAAP_VACCL|0.8|Golgi anti-apoptotic protein OS=Vaccinia virus (strain Lister) OX=10252 GN=L6 PE=1 SV=1	-
XS14G07802	chr14	13966683	13968466	-	XS14G07802	-	Q0J716|VLN5_ORYSJ|-19.3|Villin-5 OS=Oryza sativa subsp. japonica OX=39947 GN=VLN5 PE=3 SV=1	XP_009358744.1|-27.4|PREDICTED: villin-4 [Pyrus x bretschneideri]
XS08G19186	chr8	18346699	18369761	-	XS08G19186	-	-	KFK42419.1|-3.0|hypothetical protein AALP_AA2G253800 [Arabis alpina]
XS01G02169	chr1	25680047	25703026	-	XS01G02169	-	-	XP_015612768.1|-2.0|PREDICTED: putative F-box/FBD/LRR-repeat protein At5g44950 [Oryza sativa Japonica Group]_x0001_ABB46669.1 F-box domain containing protein, expressed [Oryza sativa Japonica Group]_x0001_BAT09729.1 Os10g0126700 [Oryza sativa Japonica Group]
XS06G15679	chr6	642933	651385	-	XS06G15679	PF14543.5|TAXi_N|2.2e-18|Xylanase inhibitor N-terminal	Q9LHE3|ASPG2_ARATH|-41.0|Protein ASPARTIC PROTEASE IN GUARD CELL 2 OS=Arabidopsis thaliana OX=3702 GN=ASPG2 PE=2 SV=1	GAV62346.1|-45.6|Asp domain-containing protein [Cephalotus follicularis]
XS05G15544	chr5	30152201	30162152	-	XS05G15544	-	-	-
XS02G09978	chr2	23720254	23731304	-	XS02G09978	PF12796.6|Ank_2|7.6e-08|Ankyrin repeats (3 copies)	-	ESR45910.1|-41.2|hypothetical protein CICLE_v10003360mg [Citrus clementina]
XS02G10076	chr2	25395049	25396077	-	XS02G10076	PF04927.11|SMP|2e-18|Seed maturation protein	P09444|LEA34_GOSHI|-22.5|Late embryogenesis abundant protein D-34 OS=Gossypium hirsutum OX=3635 PE=3 SV=1	PIN03849.1|-59.8|hypothetical protein CDL12_23628 [Handroanthus impetiginosus]
XS01G01116	chr1	11230750	11231359	+	XS01G01116	PF02298.16|Cu_bind_like|3.7e-29|Plastocyanin-like domain	-	XP_006492309.1|-40.7|PREDICTED: mavicyanin-like [Citrus sinensis]
XS04G13084	chr4	8867007	8868225	-	XS04G13084	-	-	XP_024040681.1|-0.5|uncharacterized protein LOC112098480 [Citrus clementina]
XS07G18452	chr7	28299506	28301921	-	XS07G18452	-	-	KDO38260.1|-2.8|hypothetical protein CISIN_1g048446mg, partial [Citrus sinensis]
XS10G03896	chr10	27612934	27613668	+	XS10G03896	-	-	-
XS06G16856	chr6	24652078	24653430	-	XS06G16856	PF13855.5|LRR_8|2.9e-07|Leucine rich repeat	P43298|TMK1_ARATH|-95.4|Receptor protein kinase TMK1 OS=Arabidopsis thaliana OX=3702 GN=TMK1 PE=1 SV=1	XP_021909763.1|-140.4|receptor-like kinase TMK3 [Carica papaya]
XS10G03512	chr10	20372635	20378218	-	XS10G03512	PF13456.5|RVT_3|9.1e-12|Reverse transcriptase-like	-	PON51472.1|-8.6|Ribonuclease H-like domain containing protein [Parasponia andersonii]
XS14G07347	chr14	1597621	1598324	-	XS14G07347	-	-	-
XS11G04540	chr11	15656638	15657996	+	XS11G04540	PF14543.5|TAXi_N|6.8e-46|Xylanase inhibitor N-terminal	-	XP_015883271.1|-31.7|PREDICTED: aspartic proteinase nepenthesin-2-like [Ziziphus jujuba]
XS07G17713	chr7	15257674	15258744	+	XS07G17713	PF03087.13|DUF241|6.7e-62|Arabidopsis protein of unknown function	Q54BC9|DYRK2_DICDI|-0.6|Probable serine/threonine-protein kinase dyrk2 OS=Dictyostelium discoideum OX=44689 GN=dyrk2 PE=3 SV=1	ESR38558.1|-29.3|hypothetical protein CICLE_v10027131mg [Citrus clementina]
XS06G16770	chr6	21233712	21235539	-	XS06G16770	PF13837.5|Myb_DNA-bind_4|2.9e-13|Myb/SANT-like DNA-binding domain	Q86K40|Y9144_DICDI|-0.2|Putative uncharacterized protein DDB_G0277255 OS=Dictyostelium discoideum OX=44689 GN=DDB_G0277255 PE=4 SV=1	XP_012072429.1|-63.5|uncharacterized protein LOC105634212 [Jatropha curcas]_x0001_KDP38217.1 hypothetical protein JCGZ_04860 [Jatropha curcas]
XS07G17683	chr7	14872343	14873722	+	XS07G17683	PF14111.5|DUF4283|1.2e-26|Domain of unknown function (DUF4283)	-	XP_024042230.1|-36.0|uncharacterized protein LOC112099248 [Citrus clementina]
XS14G07443	chr14	3034974	3035893	+	XS14G07443	PF01357.20|Pollen_allerg_1|3.5e-24|Pollen allergen	Q9FL77|EXP25_ARATH|-99.7|Expansin-A25 OS=Arabidopsis thaliana OX=3702 GN=EXPA25 PE=2 SV=2	XP_015879767.1|-111.5|PREDICTED: expansin-A22-like [Ziziphus jujuba]
XS15G08390	chr15	5264615	5266761	+	XS15G08390	PF13639.5|zf-RING_2|6.8e-11|Ring finger domain	Q940Q4|ATL13_ARATH|-11.6|RING-H2 finger protein ATL13 OS=Arabidopsis thaliana OX=3702 GN=ATL13 PE=2 SV=2	XP_021683352.1|-72.4|RING-H2 finger protein ATL52-like [Hevea brasiliensis]
XS01G01691	chr1	17952601	17954399	+	XS01G01691	PF14226.5|DIOX_N|1.9e-29|non-haem dioxygenase in morphine synthesis N-terminal	O80449|DIOX4_ARATH|-48.9|Probable 2-oxoglutarate-dependent dioxygenase ANS OS=Arabidopsis thaliana OX=3702 GN=ANS PE=2 SV=1	XP_006489112.1|-145.0|PREDICTED: protein SRG1 [Citrus sinensis]_x0001_KDO75167.1 hypothetical protein CISIN_1g017816mg [Citrus sinensis]_x0001_GAY35960.1 hypothetical protein CUMW_019560 [Citrus unshiu]
XS04G13859	chr4	31568217	31585080	-	XS04G13859	PF12799.6|LRR_4|2e-07|Leucine Rich repeats (2 copies)	Q9C6A8|RLP15_ARATH|-7.0|Receptor-like protein 15 OS=Arabidopsis thaliana OX=3702 GN=RLP15 PE=3 SV=1	XP_006345894.1|-18.9|PREDICTED: uncharacterized protein LOC102590182 [Solanum tuberosum]_x0001_XP_006345895.1 PREDICTED: uncharacterized protein LOC102590182 [Solanum tuberosum]_x0001_XP_006345896.1 PREDICTED: uncharacterized protein LOC102590182 [Solanum tuberosum]_x0001_XP_015163567.1 PREDICTED: uncharacterized protein LOC102590182 [Solanum tuberosum]
XS08G19101	chr8	15938044	15940467	-	XS08G19101	PF00931.21|NB-ARC|7.5e-30|NB-ARC domain	Q9LVT4|DRL37_ARATH|-12.7|Probable disease resistance protein At5g47250 OS=Arabidopsis thaliana OX=3702 GN=At5g47250 PE=2 SV=1	XP_006427181.1|-58.8|probable disease resistance protein At5g63020 [Citrus clementina]_x0001_ESR40421.1 hypothetical protein CICLE_v10027596mg [Citrus clementina]
XS01G01903	chr1	21193389	21193697	-	XS01G01903	PF00240.22|ubiquitin|7.9e-06|Ubiquitin family	-	OIW08422.1|-11.9|hypothetical protein TanjilG_03098 [Lupinus angustifolius]
XS08G18597	chr8	632394	634431	-	XS08G18597	PF00067.21|p450|9.7e-87|Cytochrome P450	Q2QYH7|C14C2_ORYSJ|-69.8|Cytochrome P450 714C2 OS=Oryza sativa subsp. japonica OX=39947 GN=CYP714C2 PE=2 SV=1	XP_023895344.1|-186.3|cytochrome P450 714C2-like [Quercus suber]_x0001_POE57528.1 cytochrome p450 [Quercus suber]
XS12G05590	chr12	14282176	14303205	+	XS12G05590	-	-	-
XS03G11851	chr3	27071301	27074507	-	XS03G11851	-	-	-
XS01G00395	chr1	3954042	3955027	-	XS01G00395	PF00856.27|SET|9.8e-10|SET domain	Q9ZSM8|EZA1_ARATH|-35.1|Histone-lysine N-methyltransferase EZA1 OS=Arabidopsis thaliana OX=3702 GN=EZA1 PE=1 SV=1	EXB28584.1|-44.4|Histone-lysine N-methyltransferase EZA1 [Morus notabilis]
XS13G07224	chr13	18217799	18226952	-	XS13G07224	PF13966.5|zf-RVT|4.4e-09|zinc-binding in reverse transcriptase	-	XP_024045326.1|-7.4|uncharacterized protein LOC112100347 [Citrus clementina]
XS07G18493	chr7	28809510	28816066	+	XS07G18493	PF01061.23|ABC2_membrane|1.4e-31|ABC-2 type transporter	Q8RXN0|AB11G_ARATH|-102.2|ABC transporter G family member 11 OS=Arabidopsis thaliana OX=3702 GN=ABCG11 PE=1 SV=1	XP_023889798.1|-182.5|ABC transporter G family member 11-like [Quercus suber]
XS03G11137	chr3	4330204	4353192	+	XS03G11137	PF00657.21|Lipase_GDSL|1.5e-16|GDSL-like Lipase/Acylhydrolase	Q93YW8|GDL65_ARATH|-44.6|GDSL esterase/lipase At4g18970 OS=Arabidopsis thaliana OX=3702 GN=At4g18970 PE=2 SV=1	PNT09737.1|-86.2|hypothetical protein POPTR_012G060700v3 [Populus trichocarpa]
XS06G15924	chr6	3928257	3931160	+	XS06G15924	-	-	XP_002522471.1|-155.9|PREDICTED: uncharacterized protein LOC8281839 [Ricinus communis]_x0001_EEF39963.1 conserved hypothetical protein [Ricinus communis]
XS01G02586	chr1	36906984	36916549	-	XS01G02586	-	-	-
XS01G02688	chr1	38686752	38687530	+	XS01G02688	-	-	ESR33613.1|-26.3|hypothetical protein CICLE_v10006601mg [Citrus clementina]
XS01G01115	chr1	11222646	11224400	-	XS01G01115	PF02298.16|Cu_bind_like|2.1e-29|Plastocyanin-like domain	-	XP_019197408.1|-28.3|PREDICTED: basic blue protein-like [Ipomoea nil]
XS05G15087	chr5	20209748	20210461	-	XS05G15087	-	-	-
XS05G15469	chr5	28890726	28893011	-	XS05G15469	PF00067.21|p450|4.7e-60|Cytochrome P450	Q50EK1|C16B1_PICSI|-53.9|Cytochrome P450 716B1 OS=Picea sitchensis OX=3332 GN=CYP716B1 PE=2 SV=1	EOY17368.1|-175.2|Cytochrome P450 [Theobroma cacao]
XS01G01118	chr1	11246410	11253499	+	XS01G01118	PF02298.16|Cu_bind_like|8.8e-28|Plastocyanin-like domain	-	XP_006492309.1|-82.4|PREDICTED: mavicyanin-like [Citrus sinensis]
XS13G06940	chr13	11972634	11977047	-	XS13G06940	PF00646.32|F-box|4.2e-08|F-box domain	Q9FZ70|FDL1_ARATH|-5.9|F-box/FBD/LRR-repeat protein At1g13570 OS=Arabidopsis thaliana OX=3702 GN=At1g13570 PE=2 SV=1	XP_006453535.1|-50.9|F-box protein At5g03100 [Citrus clementina]_x0001_XP_006474065.1 PREDICTED: F-box protein At5g03100-like [Citrus sinensis]_x0001_ESR66775.1 hypothetical protein CICLE_v10008279mg [Citrus clementina]
XS08G18883	chr8	7359686	7360280	+	XS08G18883	PF05617.10|Prolamin_like|3.4e-13|Prolamin-like	-	GAV63956.1|-3.3|Prolamin_like domain-containing protein [Cephalotus follicularis]
XS02G10594	chr2	31613896	31615019	-	XS02G10594	PF00931.21|NB-ARC|8.6e-14|NB-ARC domain	Q940K0|DRL15_ARATH|-1.2|Probable disease resistance protein At1g61180 OS=Arabidopsis thaliana OX=3702 GN=At1g61180 PE=2 SV=2	XP_006472218.1|-42.0|PREDICTED: uncharacterized protein LOC102626862 isoform X1 [Citrus sinensis]
XS11G04400	chr11	12673559	12674253	+	XS11G04400	-	-	-
XS13G06978	chr13	12595228	12596529	-	XS13G06978	-	-	XP_014018870.1|0.8|PREDICTED: S-antigen protein-like [Salmo salar]
XS03G11048	chr3	1902205	1914738	+	XS03G11048	-	Q82FG5|SSB1_STRAW|-4.6|Single-stranded DNA-binding protein 1 OS=Streptomyces avermitilis (strain ATCC 31267 / DSM 46492 / JCM 5070 / NBRC 14893 / NCIMB 12804 / NRRL 8165 / MA-4680) OX=227882 GN=ssb1 PE=3 SV=1	WP_088194196.1|-14.8|hypothetical protein [Sinorhizobium meliloti]_x0001_ARS71658.1 hypothetical protein SMRU11_32610 [Sinorhizobium meliloti RU11/001]
XS11G05059	chr11	22969291	22973813	-	XS11G05059	PF03514.13|GRAS|1.4e-91|GRAS domain family	Q9ZWC5|SCL18_ARATH|-22.9|Scarecrow-like protein 18 OS=Arabidopsis thaliana OX=3702 GN=SCL18 PE=2 SV=1	AHA85560.1|-172.3|lateral [Dimocarpus longan]
XS11G04419	chr11	13149343	13168614	+	XS11G04419	-	-	PNX60667.1|0.4|hypothetical protein L195_g060296, partial [Trifolium pratense]_x0001_PNX64931.1 hypothetical protein L195_g054277, partial [Trifolium pratense]_x0001_PNX68966.1 hypothetical protein L195_g056454, partial [Trifolium pratense]
XS10G03136	chr10	7462147	7462789	+	XS10G03136	-	-	OMP00049.1|-7.4|Cytochrome P450 [Corchorus olitorius]
XS14G07974	chr14	17510587	17519969	-	XS14G07974	PF13561.5|adh_short_C2|1.5e-65|Enoyl-(Acyl carrier protein) reductase	Q94KL7|SILD_FORIN|-71.3|Secoisolariciresinol dehydrogenase (Fragment) OS=Forsythia intermedia OX=55183 PE=1 SV=1	XP_012074377.1|-98.2|secoisolariciresinol dehydrogenase [Jatropha curcas]_x0001_KDP36167.1 hypothetical protein JCGZ_08811 [Jatropha curcas]
XS04G13244	chr4	11683229	11722285	-	XS04G13244	-	-	XP_024172256.1|-1.3|uncharacterized protein LOC112178331 [Rosa chinensis]
XS10G03302	chr10	11537173	11567311	-	XS10G03302	-	O65036|C3H54_ARATH|-54.0|Zinc finger CCCH domain-containing protein 54 OS=Arabidopsis thaliana OX=3702 GN=PEI1 PE=1 SV=1	XP_024043910.1|-65.0|zinc finger CCCH domain-containing protein 54 [Citrus clementina]
XS04G13684	chr4	26240813	26245775	-	XS04G13684	-	-	-
XS04G12961	chr4	7052023	7069558	-	XS04G12961	-	-	ONI33799.1|-1.1|hypothetical protein PRUPE_1G446500 [Prunus persica]
XS01G00264	chr1	2757363	2758852	+	XS01G00264	PF02798.19|GST_N|1.6e-16|Glutathione S-transferase, N-terminal domain	P30109|GSTF1_TOBAC|-59.4|Glutathione S-transferase PARB OS=Nicotiana tabacum OX=4097 GN=PARB PE=2 SV=1	XP_002268146.2|-60.6|PREDICTED: glutathione S-transferase PARB [Vitis vinifera]
XS12G05234	chr12	4420549	4421793	-	XS12G05234	-	-	-
XS05G15024	chr5	17823050	17833905	-	XS05G15024	PF01301.18|Glyco_hydro_35|8.2e-22|Glycosyl hydrolases family 35	Q8GX69|BGA16_ARATH|-135.6|Beta-galactosidase 16 OS=Arabidopsis thaliana OX=3702 GN=BGAL16 PE=2 SV=2	XP_008219605.1|-212.3|PREDICTED: beta-galactosidase 16 [Prunus mume]
XS15G08657	chr15	9524497	9525340	-	XS15G08657	PF14223.5|Retrotran_gag_2|2.4e-17|gag-polypeptide of LTR copia-type	-	XP_015382021.1|-27.5|PREDICTED: uncharacterized protein LOC107175169 [Citrus sinensis]
XS09G20484	chr9	20199246	20208852	+	XS09G20484	PF00704.27|Glyco_hydro_18|1.1e-14|Glycosyl hydrolases family 18	Q9SLP4|CHIT1_TULBA|-132.7|Chitinase 1 OS=Tulipa bakeri OX=110455 PE=1 SV=1	XP_006424703.1|-166.6|chitinase 2 [Citrus clementina]_x0001_ESR37943.1 hypothetical protein CICLE_v10030276mg [Citrus clementina]
XS01G01960	chr1	22362693	22376077	+	XS01G01960	PF03552.13|Cellulose_synt|9.9e-54|Cellulose synthase	O80891|CSLB4_ARATH|-50.3|Cellulose synthase-like protein B4 OS=Arabidopsis thaliana OX=3702 GN=CSLB4 PE=3 SV=1	XP_010657214.1|-129.9|PREDICTED: cellulose synthase-like protein H1 [Vitis vinifera]
XS13G06743	chr13	9141423	9143589	-	XS13G06743	PF00083.23|Sugar_tr|1.1e-122|Sugar (and other) transporter	O65413|STP12_ARATH|-189.3|Sugar transport protein 12 OS=Arabidopsis thaliana OX=3702 GN=STP12 PE=2 SV=1	POF06389.1|-223.8|sugar carrier protein c [Quercus suber]
XS01G01256	chr1	12579084	12582839	+	XS01G01256	PF07714.16|Pkinase_Tyr|6.6e-44|Protein tyrosine kinase	Q9SY91|PBL15_ARATH|-146.9|Probable serine/threonine-protein kinase PBL15 OS=Arabidopsis thaliana OX=3702 GN=PBL15 PE=1 SV=1	XP_023913168.1|-182.0|probable serine/threonine-protein kinase PBL15 [Quercus suber]_x0001_POF09587.1 putative serine/threonine-protein kinase pbl15 [Quercus suber]
XS04G13667	chr4	25398109	25398874	+	XS04G13667	PF02469.21|Fasciclin|2.1e-06|Fasciclin domain	-	GAV76543.1|-50.3|Fasciclin domain-containing protein [Cephalotus follicularis]
XS02G10442	chr2	29921725	29922663	+	XS02G10442	PF07859.12|Abhydrolase_3|4.5e-18|alpha/beta hydrolase fold	Q9SX25|CXE6_ARATH|-13.3|Probable carboxylesterase 6 OS=Arabidopsis thaliana OX=3702 GN=CXE6 PE=2 SV=1	XP_024033902.1|-109.9|probable carboxylesterase 17 [Citrus clementina]
XS01G00287	chr1	2977128	2977469	+	XS01G00287	PF02519.13|Auxin_inducible|1e-16|Auxin responsive protein	-	XP_015386233.1|-9.7|PREDICTED: auxin-induced protein 15A-like [Citrus sinensis]_x0001_XP_006444308.2 auxin-induced protein 15A [Citrus clementina]_x0001_KDO87261.1 hypothetical protein CISIN_1g046879mg [Citrus sinensis]
XS15G08768	chr15	13994823	13999899	-	XS15G08768	-	-	-
XS13G06783	chr13	9811779	9813637	+	XS13G06783	PF00083.23|Sugar_tr|4.6e-49|Sugar (and other) transporter	O65413|STP12_ARATH|-145.4|Sugar transport protein 12 OS=Arabidopsis thaliana OX=3702 GN=STP12 PE=2 SV=1	POF06389.1|-170.0|sugar carrier protein c [Quercus suber]
XS15G08380	chr15	5128760	5134376	+	XS15G08380	-	-	-
XS09G20111	chr9	7316464	7317741	+	XS09G20111	-	-	OGI86242.1|0.9|hypothetical protein A3A05_00550 [Candidatus Nomurabacteria bacterium RIFCSPLOWO2_01_FULL_41_12]
XS01G02649	chr1	38135224	38136639	+	XS01G02649	PF00201.17|UDPGT|1.7e-16|UDP-glucoronosyl and UDP-glucosyl transferase	Q9M156|U72B1_ARATH|-95.6|UDP-glycosyltransferase 72B1 OS=Arabidopsis thaliana OX=3702 GN=UGT72B1 PE=1 SV=1	XP_023905554.1|-105.9|hydroquinone glucosyltransferase-like [Quercus suber]
XS03G11755	chr3	24947119	24947620	+	XS03G11755	PF00188.25|CAP|7.1e-21|Cysteine-rich secretory protein family	P11670|PRB1_TOBAC|-50.1|Basic form of pathogenesis-related protein 1 OS=Nicotiana tabacum OX=4097 PE=3 SV=1	XP_004289697.1|-61.4|PREDICTED: pathogenesis-related protein 1A-like [Fragaria vesca subsp. vesca]
XS12G05877	chr12	18517567	18517915	-	XS12G05877	-	-	OVA20627.1|0.8|Reverse transcriptase zinc-binding domain [Macleaya cordata]
XS10G03053	chr10	5681901	5682629	-	XS10G03053	PF07859.12|Abhydrolase_3|1.1e-43|alpha/beta hydrolase fold	Q9FX92|CXE3_ARATH|-22.5|Probable carboxylesterase 3 OS=Arabidopsis thaliana OX=3702 GN=CXE3 PE=2 SV=1	XP_006421800.2|-65.5|probable carboxylesterase 120 [Citrus clementina]
XS05G15036	chr5	18223833	18225913	+	XS05G15036	PF13456.5|RVT_3|1.6e-13|Reverse transcriptase-like	-	EMS64521.1|-8.0|Laccase-4 [Triticum urartu]
XS01G01254	chr1	12573862	12574932	-	XS01G01254	PF14543.5|TAXi_N|3.3e-49|Xylanase inhibitor N-terminal	Q3EBM5|ASPR1_ARATH|-69.1|Probable aspartic protease At2g35615 OS=Arabidopsis thaliana OX=3702 GN=At2g35615 PE=3 SV=1	XP_010440678.1|-82.1|PREDICTED: aspartic proteinase CDR1-like [Camelina sativa]
XS08G18719	chr8	3420871	3422129	+	XS08G18719	PF03195.13|LOB|3.1e-38|Lateral organ boundaries (LOB) domain	Q9AT61|LBD13_ARATH|-60.6|LOB domain-containing protein 13 OS=Arabidopsis thaliana OX=3702 GN=LBD13 PE=1 SV=2	PLY76048.1|-52.2|hypothetical protein LSAT_5X175300 [Lactuca sativa]
XS06G17079	chr6	29766899	29775829	-	XS06G17079	PF13968.5|DUF4220|2.8e-10|Domain of unknown function (DUF4220)	-	KDO61208.1|-9.7|hypothetical protein CISIN_1g037627mg [Citrus sinensis]
XS10G03689	chr10	24570030	24588238	-	XS10G03689	PF00046.28|Homeobox|5.9e-17|Homeobox domain	A2YR02|ROC7_ORYSI|-20.4|Homeobox-leucine zipper protein ROC7 OS=Oryza sativa subsp. indica OX=39946 GN=ROC7 PE=3 SV=1	XP_002526595.2|-108.2|PREDICTED: homeobox-leucine zipper protein ROC8 isoform X2 [Ricinus communis]
XS01G01375	chr1	14063115	14064690	+	XS01G01375	PF00067.21|p450|5.4e-29|Cytochrome P450	Q9FMY1|C86B1_ARATH|-14.4|Cytochrome P450 86B1 OS=Arabidopsis thaliana OX=3702 GN=CYP86B1 PE=2 SV=1	GAY68761.1|-132.6|hypothetical protein CUMW_266710 [Citrus unshiu]
XS03G11013	chr3	939307	961525	+	XS03G11013	-	-	-
XS12G05761	chr12	16883459	16893234	-	XS12G05761	PF07983.12|X8|3.1e-20|X8 domain	Q84V39|ALL10_OLEEU|-43.6|Major pollen allergen Ole e 10 OS=Olea europaea OX=4146 PE=1 SV=1	Q84V39.1|-41.3|RecName: Full=Major pollen allergen Ole e 10; AltName: Allergen=Ole e 10; Flags: Precursor_x0001_AAL92578.1 allergen Ole e 10 [Olea europaea]
XS08G18648	chr8	1716783	1717421	+	XS08G18648	PF00067.21|p450|4.9e-50|Cytochrome P450	Q9M7B7|C79D2_MANES|-68.3|Valine N-monooxygenase 2 OS=Manihot esculenta OX=3983 GN=CYP79D2 PE=1 SV=1	XP_012447663.1|-81.4|PREDICTED: isoleucine N-monooxygenase 2-like [Gossypium raimondii]_x0001_KJB56269.1 hypothetical protein B456_009G113900 [Gossypium raimondii]
XS08G18887	chr8	7673701	7682064	-	XS08G18887	-	Q31GD2|AROA_HYDCU|0.5|3-phosphoshikimate 1-carboxyvinyltransferase OS=Hydrogenovibrio crunogenus (strain XCL-2) OX=317025 GN=aroA PE=3 SV=1	-
XS05G15226	chr5	23646185	23648680	-	XS05G15226	PF00139.18|Lectin_legB|1e-39|Legume lectin domain	Q9FHX3|LRKS6_ARATH|-66.7|L-type lectin-domain containing receptor kinase S.6 OS=Arabidopsis thaliana OX=3702 GN=LECRKS6 PE=2 SV=1	PNT37455.1|-105.3|hypothetical protein POPTR_005G189500v3 [Populus trichocarpa]
XS04G13929	chr4	33049520	33064771	-	XS04G13929	-	-	-
XS03G11023	chr3	1325109	1332827	-	XS03G11023	-	-	-
XS05G15475	chr5	28973543	28974101	-	XS05G15475	-	-	-
XS05G14912	chr5	14385067	14385594	-	XS05G14912	-	-	-
XS02G10834	chr2	34156520	34158970	+	XS02G10834	-	-	OWM77565.1|-25.7|hypothetical protein CDL15_Pgr016963 [Punica granatum]
XS02G09624	chr2	17891294	17906378	-	XS02G09624	PF13456.5|RVT_3|3.7e-18|Reverse transcriptase-like	-	XP_023886153.1|-11.7|uncharacterized protein LOC111998282 [Quercus suber]
XS07G17572	chr7	11000328	11001889	+	XS07G17572	PF13839.5|PC-Esterase|5.6e-75|GDSL/SGNH-like Acyl-Esterase family found in Pmr5 and Cas1p	Q0WPS0|TBL14_ARATH|-90.8|Protein trichome birefringence-like 14 OS=Arabidopsis thaliana OX=3702 GN=TBL14 PE=2 SV=1	EOX92593.1|-115.2|Trichome birefringence-like 14 isoform 1 [Theobroma cacao]_x0001_EOX92594.1 Trichome birefringence-like 14 isoform 1 [Theobroma cacao]
XS08G18711	chr8	3271864	3273117	+	XS08G18711	PF03195.13|LOB|3.1e-38|Lateral organ boundaries (LOB) domain	Q9AT61|LBD13_ARATH|-60.2|LOB domain-containing protein 13 OS=Arabidopsis thaliana OX=3702 GN=LBD13 PE=1 SV=2	KDP45727.1|-55.7|hypothetical protein JCGZ_17334 [Jatropha curcas]
XS07G18274	chr7	25339097	25339372	-	XS07G18274	PF10714.8|LEA_6|1.2e-38|Late embryogenesis abundant protein 18	-	ADQ91847.1|-24.3|late embryogenesis abundant protein group 8 protein [Arachis hypogaea]
XS14G07310	chr14	839883	841393	-	XS14G07310	PF00067.21|p450|1.4e-71|Cytochrome P450	Q42602|C89A2_ARATH|-19.5|Cytochrome P450 89A2 OS=Arabidopsis thaliana OX=3702 GN=CYP89A2 PE=2 SV=2	GAY46337.1|-65.5|hypothetical protein CUMW_096300 [Citrus unshiu]
XS03G11235	chr3	7681696	7704295	+	XS03G11235	-	-	XP_021659762.1|-6.3|uncharacterized protein LOC110649486 [Hevea brasiliensis]
XS01G01804	chr1	19521405	19523728	+	XS01G01804	PF00646.32|F-box|1.5e-05|F-box domain	Q9LXR6|FB207_ARATH|-5.2|Putative F-box protein At3g58860 OS=Arabidopsis thaliana OX=3702 GN=At3g58860 PE=4 SV=1	POE46789.1|-7.4|putative f-box/lrr-repeat protein [Quercus suber]
XS15G08859	chr15	16927869	16930653	-	XS15G08859	PF00067.21|p450|6e-60|Cytochrome P450	Q50EK6|C72B1_PINTA|-65.2|Abietadienol/abietadienal oxidase OS=Pinus taeda OX=3352 GN=CYP720B1 PE=1 SV=1	XP_011046104.1|-206.5|PREDICTED: LOW QUALITY PROTEIN: abietadienol/abietadienal oxidase [Populus euphratica]
XS04G13776	chr4	29329286	29338961	-	XS04G13776	PF00069.24|Pkinase|3e-32|Protein kinase domain	Q9LP24|Y1571_ARATH|-45.0|Probable leucine-rich repeat receptor-like protein kinase At1g35710 OS=Arabidopsis thaliana OX=3702 GN=At1g35710 PE=2 SV=1	XP_018855421.1|-86.3|PREDICTED: MDIS1-interacting receptor like kinase 2-like, partial [Juglans regia]
XS06G16260	chr6	9637619	9646648	+	XS06G16260	PF14226.5|DIOX_N|1.9e-22|non-haem dioxygenase in morphine synthesis N-terminal	Q9FLV0|DMR6_ARATH|-32.7|Protein DOWNY MILDEW RESISTANCE 6 OS=Arabidopsis thaliana OX=3702 GN=DMR6 PE=1 SV=1	XP_023899680.1|-94.0|protein DOWNY MILDEW RESISTANCE 6-like [Quercus suber]
XS10G03130	chr10	7361745	7375851	-	XS10G03130	-	-	-
XS01G01117	chr1	11232789	11234074	-	XS01G01117	PF02298.16|Cu_bind_like|5.9e-29|Plastocyanin-like domain	-	XP_019197408.1|-29.3|PREDICTED: basic blue protein-like [Ipomoea nil]
XS08G19333	chr8	22107124	22109793	+	XS08G19333	PF00999.20|Na_H_Exchanger|1.2e-28|Sodium/hydrogen exchanger family	Q8GX92|CHX6A_ARATH|-28.7|Cation/H(+) antiporter 6A OS=Arabidopsis thaliana OX=3702 GN=CHX6a PE=2 SV=2	GAV81052.1|-133.8|Na_H_Exchanger domain-containing protein [Cephalotus follicularis]
XS05G14694	chr5	9120410	9120936	+	XS05G14694	-	-	XP_021832185.1|-24.9|probable rhamnogalacturonate lyase B [Prunus avium]
XS05G14623	chr5	7693102	7695111	+	XS05G14623	PF00155.20|Aminotran_1_2|2.1e-98|Aminotransferase class I and II	Q42881|1A13_SOLLC|-194.8|1-aminocyclopropane-1-carboxylate synthase 3 OS=Solanum lycopersicum OX=4081 GN=ACS3 PE=1 SV=1	PNT49177.1|-206.7|hypothetical protein POPTR_002G113900v3 [Populus trichocarpa]
XS12G05136	chr12	1658326	1673038	+	XS12G05136	PF13456.5|RVT_3|2.7e-12|Reverse transcriptase-like	-	XP_019199061.1|-4.0|PREDICTED: uncharacterized protein LOC109192809 [Ipomoea nil]
XS14G07308	chr14	792865	796131	+	XS14G07308	PF00069.24|Pkinase|1e-35|Protein kinase domain	Q9LP24|Y1571_ARATH|-56.7|Probable leucine-rich repeat receptor-like protein kinase At1g35710 OS=Arabidopsis thaliana OX=3702 GN=At1g35710 PE=2 SV=1	ESR59472.1|-143.9|hypothetical protein CICLE_v10014216mg [Citrus clementina]
XS08G18575	chr8	373014	394225	+	XS08G18575	PF05938.10|Self-incomp_S1|3.7e-21|Plant self-incompatibility protein S1	-	XP_017979395.1|-44.6|PREDICTED: F-box/LRR-repeat protein 2 [Theobroma cacao]
XS10G02973	chr10	3883363	3887045	+	XS10G02973	-	-	-
XS01G01162	chr1	11646314	11647209	-	XS01G01162	PF00403.25|HMA|5.4e-07|Heavy-metal-associated domain	F4JZL7|HIP33_ARATH|-8.0|Heavy metal-associated isoprenylated plant protein 33 OS=Arabidopsis thaliana OX=3702 GN=HIPP33 PE=2 SV=1	EOA18487.1|-13.0|hypothetical protein CARUB_v10007037mg, partial [Capsella rubella]
XS03G11437	chr3	13735390	13737776	+	XS03G11437	-	-	KZV26211.1|-1.9|hypothetical protein F511_28557 [Dorcoceras hygrometricum]
XS04G13732	chr4	27712375	27723702	-	XS04G13732	PF02353.19|CMAS|5.3e-09|Mycolic acid cyclopropane synthetase	-	XP_006493505.1|-102.3|PREDICTED: uncharacterized protein LOC102615883 [Citrus sinensis]_x0001_XP_006493506.1 PREDICTED: uncharacterized protein LOC102615883 [Citrus sinensis]
XS03G11964	chr3	29101162	29101895	-	XS03G11964	PF00201.17|UDPGT|3.9e-08|UDP-glucoronosyl and UDP-glucosyl transferase	Q9AT54|SCGT_TOBAC|-27.7|Scopoletin glucosyltransferase OS=Nicotiana tabacum OX=4097 GN=TOGT1 PE=1 SV=1	XP_011000140.1|-44.7|PREDICTED: scopoletin glucosyltransferase-like [Populus euphratica]
XS02G09146	chr2	5017968	5019214	-	XS02G09146	PF13855.5|LRR_8|5.1e-08|Leucine rich repeat	F4HWL3|RLP4_ARATH|-5.4|Receptor-like protein 4 OS=Arabidopsis thaliana OX=3702 GN=RLP4 PE=2 SV=1	XP_024035169.1|-34.0|LRR receptor-like serine/threonine-protein kinase GSO1 isoform X2 [Citrus clementina]
XS11G04146	chr11	4038381	4048510	+	XS11G04146	-	-	KDO38799.1|-24.3|hypothetical protein CISIN_1g000782mg [Citrus sinensis]
XS10G03106	chr10	6946607	6949488	-	XS10G03106	-	-	-
XS03G11454	chr3	14401713	14414299	-	XS03G11454	-	Q08062|MDHC_MAIZE|-13.9|Malate dehydrogenase, cytoplasmic OS=Zea mays OX=4577 PE=1 SV=2	XP_022029958.1|-12.1|malate dehydrogenase [Helianthus annuus]_x0001_OTG32876.1 putative malate dehydrogenase [Helianthus annuus]
XS11G04734	chr11	18938557	18939162	-	XS11G04734	PF00234.21|Tryp_alpha_amyl|5e-06|Protease inhibitor/seed storage/LTP family	P15458|2SS2_ARATH|-3.6|2S seed storage protein 2 OS=Arabidopsis thaliana OX=3702 GN=AT2S2 PE=2 SV=1	ARD06053.1|-4.4|PawS-like protein 1a [Ligularia przewalskii]
XS07G18104	chr7	22431627	22432711	-	XS07G18104	-	B3H5A9|PCEP6_ARATH|-2.8|Precursor of CEP6 OS=Arabidopsis thaliana OX=3702 GN=CEP6 PE=1 SV=1	POO02773.1|-25.5|hypothetical protein TorRG33x02_017590 [Trema orientalis]
XS13G07053	chr13	13691041	13717358	-	XS13G07053	-	-	XP_024045337.1|-2.4|uncharacterized protein LOC112100351 [Citrus clementina]
XS14G07844	chr14	14952966	14954382	+	XS14G07844	PF13456.5|RVT_3|1.6e-07|Reverse transcriptase-like	-	POE86698.1|-3.7|hypothetical protein CFP56_46909 [Quercus suber]
XS04G13434	chr4	16738397	16739950	-	XS04G13434	PF03195.13|LOB|1.7e-38|Lateral organ boundaries (LOB) domain	O22131|LBD18_ARATH|-41.2|LOB domain-containing protein 18 OS=Arabidopsis thaliana OX=3702 GN=LBD18 PE=1 SV=2	GAV92631.1|-63.3|DUF260 domain-containing protein, partial [Cephalotus follicularis]_x0001_GAV88744.1 DUF260 domain-containing protein, partial [Cephalotus follicularis]
XS02G10563	chr2	31268557	31268976	-	XS02G10563	-	-	XP_012452650.1|-14.5|PREDICTED: myosin heavy chain kinase B-like [Gossypium raimondii]_x0001_KJB65677.1 hypothetical protein B456_010G107800 [Gossypium raimondii]
XS05G15577	chr5	30811529	30813824	-	XS05G15577	PF00150.17|Cellulase|1.3e-14|Cellulase (glycosyl hydrolase family 5)	Q9FZ03|MAN2_SOLLC|-166.9|Mannan endo-1,4-beta-mannosidase 2 OS=Solanum lycopersicum OX=4081 GN=MAN2 PE=2 SV=2	GAY59942.1|-187.3|hypothetical protein CUMW_198320 [Citrus unshiu]
XS01G02078	chr1	24286402	24287057	+	XS01G02078	-	-	XP_012452650.1|-14.5|PREDICTED: myosin heavy chain kinase B-like [Gossypium raimondii]_x0001_KJB65677.1 hypothetical protein B456_010G107800 [Gossypium raimondii]
XS07G17628	chr7	13877517	13877900	+	XS07G17628	-	-	XP_024457131.1|-6.8|eukaryotic translation initiation factor 6-2 [Populus trichocarpa]
XS01G00364	chr1	3659746	3660366	+	XS01G00364	-	-	POE96750.1|-12.9|hypothetical protein CFP56_27416 [Quercus suber]
XS02G10481	chr2	30333694	30335103	+	XS02G10481	PF02458.14|Transferase|5e-41|Transferase family	-	POF16920.1|-102.8|protein eceriferum 26-like [Quercus suber]
XS11G05060	chr11	22986338	22988672	+	XS11G05060	PF03936.15|Terpene_synth_C|1.1e-91|Terpene synthase family, metal binding domain	Q6Q3H3|TPSGD_VITVI|-135.2|(-)-germacrene D synthase OS=Vitis vinifera OX=29760 GN=VIT_19s0014g04930 PE=1 SV=1	AQT33225.1|-186.1|alpha-farnesene synthase [Murraya koenigii]
XS07G17891	chr7	18463370	18464870	+	XS07G17891	PF03492.14|Methyltransf_7|1.2e-110|SAM dependent carboxyl methyltransferase	Q68CM3|TCS2_CAMSI|-42.4|Probable caffeine synthase 2 OS=Camellia sinensis OX=4442 GN=TCS2 PE=2 SV=1	XP_023926564.1|-115.1|salicylate carboxymethyltransferase-like [Quercus suber]_x0001_POE92930.1 salicylate carboxymethyltransferase [Quercus suber]
XS12G05601	chr12	14460572	14461064	+	XS12G05601	PF00704.27|Glyco_hydro_18|9.7e-11|Glycosyl hydrolases family 18	-	XP_023918543.1|-16.1|acidic mammalian chitinase-like [Quercus suber]_x0001_POF02775.1 isoform 2 of chitotriosidase-1 [Quercus suber]
XS11G04260	chr11	8829757	8830332	-	XS11G04260	-	Q8RY73|DXO_ARATH|-4.5|Decapping nuclease DXO homolog, chloroplastic OS=Arabidopsis thaliana OX=3702 GN=At4g17620 PE=1 SV=1	XP_016201503.1|-3.6|decapping nuclease DXO homolog, chloroplastic [Arachis ipaensis]
XS11G04925	chr11	21393819	21398733	+	XS11G04925	PF03936.15|Terpene_synth_C|1.4e-97|Terpene synthase family, metal binding domain	Q6Q3H3|TPSGD_VITVI|-92.3|(-)-germacrene D synthase OS=Vitis vinifera OX=29760 GN=VIT_19s0014g04930 PE=1 SV=1	XP_015880091.1|-120.1|PREDICTED: (-)-germacrene D synthase-like [Ziziphus jujuba]
XS02G08976	chr2	1994397	1995494	+	XS02G08976	-	Q9STX2|VEP1_ARATH|-5.5|3-oxo-Delta(4,5)-steroid 5-beta-reductase OS=Arabidopsis thaliana OX=3702 GN=VEP1 PE=1 SV=1	XP_023884013.1|-131.4|3-oxo-Delta(4,5)-steroid 5-beta-reductase-like [Quercus suber]_x0001_POE70981.1 isoform 2 of 3-oxo-delta(4,5)-steroid 5-beta-reductase [Quercus suber]
XS12G05714	chr12	16281840	16282730	+	XS12G05714	PF13855.5|LRR_8|4.5e-07|Leucine rich repeat	Q9SJH6|RLP29_ARATH|-15.6|Receptor like protein 29 OS=Arabidopsis thaliana OX=3702 GN=RLP29 PE=2 SV=1	XP_006449029.2|-58.5|receptor-like protein kinase 2 [Citrus clementina]

## Sheet: leaf
Table S6. Yellowhorn tissues-specific genes.
Gene ID	chromosome	start	end	strand	gene name	Pfam.acc|hmm.name|Evalue|description	SwissProt.entry|name|logEvalue|description	NR.acc|logEvalue|des
XS06G15731	chr6	1329898	1331447	+	XS06G15731	PF03634.12|TCP|2.5e-45|TCP family transcription factor	A0AQW4|TCP12_ARATH|-31.1|Transcription factor TCP12 OS=Arabidopsis thaliana OX=3702 GN=TCP12 PE=2 SV=1	EOY02151.1|-98.0|TCP domain protein 12, putative [Theobroma cacao]
XS10G03539	chr10	21041857	21058701	+	XS10G03539	PF00319.17|SRF-TF|7.7e-16|SRF-type transcription factor (DNA-binding and dimerisation domain)	Q1PFA4|AGL30_ARATH|-18.0|Agamous-like MADS-box protein AGL30 OS=Arabidopsis thaliana OX=3702 GN=AGL30 PE=1 SV=1	GAY37512.1|-33.9|hypothetical protein CUMW_029570 [Citrus unshiu]
XS04G12427	chr4	200908	202757	-	XS04G12427	PF00808.22|CBFD_NFYB_HMF|3.7e-26|Histone-like transcription factor (CBF/NF-Y) and archaeal histone	Q84W66|NFYB6_ARATH|-48.3|Nuclear transcription factor Y subunit B-6 OS=Arabidopsis thaliana OX=3702 GN=NFYB6 PE=1 SV=2	XP_018856401.1|-63.5|PREDICTED: nuclear transcription factor Y subunit B-6-like isoform X1 [Juglans regia]
XS05G14865	chr5	13355442	13356954	-	XS05G14865	-	Q9S9Z2|MYB93_ARATH|0.5|Transcription factor MYB93 OS=Arabidopsis thaliana OX=3702 GN=MYB93 PE=1 SV=1	XP_021690677.1|-31.2|transcription factor MYB41-like [Hevea brasiliensis]
XS04G13016	chr4	7929138	7930110	+	XS04G13016	PF00249.30|Myb_DNA-binding|1.6e-06|Myb-like DNA-binding domain	Q9LTF7|MYB82_ARATH|-7.6|Transcription factor MYB82 OS=Arabidopsis thaliana OX=3702 GN=MYB82 PE=1 SV=1	XP_017982183.1|-11.3|PREDICTED: myb-related protein 330 [Theobroma cacao]
XS01G00011	chr1	113781	114694	+	XS01G00011	PF13912.5|zf-C2H2_6|1.8e-05|C2H2-type zinc finger	Q38895|SUP_ARATH|-16.3|Transcriptional regulator SUPERMAN OS=Arabidopsis thaliana OX=3702 GN=SUP PE=1 SV=1	XP_010275242.1|-58.7|PREDICTED: uncharacterized protein LOC104610368 [Nelumbo nucifera]
XS15G08530	chr15	7418217	7420527	+	XS15G08530	PF03106.14|WRKY|3.2e-26|WRKY DNA -binding domain	Q9SHB5|WRK55_ARATH|-30.5|WRKY transcription factor 55 OS=Arabidopsis thaliana OX=3702 GN=WRKY55 PE=2 SV=1	XP_011010147.1|-49.2|PREDICTED: WRKY transcription factor 55-like [Populus euphratica]
XS03G11151	chr3	4683822	4687477	-	XS03G11151	PF03106.14|WRKY|2.2e-18|WRKY DNA -binding domain	Q8VWQ5|WRK50_ARATH|-27.6|Probable WRKY transcription factor 50 OS=Arabidopsis thaliana OX=3702 GN=WRKY50 PE=2 SV=1	XP_021824147.1|-25.9|probable WRKY transcription factor 50 isoform X1 [Prunus avium]
XS08G18806	chr8	5386297	5394399	-	XS08G18806	-	-	XP_022885955.1|-2.0|transcription factor TGA2.2-like isoform X1 [Olea europaea var. sylvestris]_x0001_XP_022885956.1 transcription factor TGA2.2-like isoform X1 [Olea europaea var. sylvestris]_x0001_XP_022885957.1 transcription factor TGA2.2-like isoform X1 [Olea europaea var. sylvestris]
XS12G05933	chr12	19436306	19437101	+	XS12G05933	-	-	-
XS01G02690	chr1	38735405	38761182	-	XS01G02690	-	-	GAY69333.1|-4.5|hypothetical protein CUMW_271140 [Citrus unshiu]
XS07G18065	chr7	21515627	21522522	+	XS07G18065	PF02453.16|Reticulon|4.2e-40|Reticulon	O64837|RTNLM_ARATH|-44.2|Reticulon-like protein B13 OS=Arabidopsis thaliana OX=3702 GN=RTNLB13 PE=2 SV=1	GAY52446.1|-58.7|hypothetical protein CUMW_141840 [Citrus unshiu]
XS03G11150	chr3	4668233	4683278	+	XS03G11150	-	Q9CAK6|HIP15_ARATH|-2.7|Heavy metal-associated isoprenylated plant protein 15 OS=Arabidopsis thaliana OX=3702 GN=HIPP15 PE=2 SV=1	AFK46184.1|-21.5|unknown [Medicago truncatula]
XS07G17573	chr7	11044082	11051006	+	XS07G17573	PF13839.5|PC-Esterase|6.1e-19|GDSL/SGNH-like Acyl-Esterase family found in Pmr5 and Cas1p	Q0WPS0|TBL14_ARATH|-49.6|Protein trichome birefringence-like 14 OS=Arabidopsis thaliana OX=3702 GN=TBL14 PE=2 SV=1	XP_008227416.1|-81.4|PREDICTED: protein trichome birefringence-like 14 [Prunus mume]_x0001_XP_008227417.1 PREDICTED: protein trichome birefringence-like 14 [Prunus mume]
XS05G14155	chr5	1463685	1464029	-	XS05G14155	PF17123.4|zf-RING_11|8.3e-08|RING-like zinc finger	Q8L9W3|ATL23_ARATH|-11.8|E3 ubiquitin-protein ligase ATL23 OS=Arabidopsis thaliana OX=3702 GN=ATL23 PE=1 SV=2	XP_006581152.1|-38.9|PREDICTED: E3 ubiquitin-protein ligase ATL23-like [Glycine max]_x0001_KHN09061.1 E3 ubiquitin-protein ligase ATL23-like protein [Glycine soja]_x0001_KRH51664.1 hypothetical protein GLYMA_06G021400 [Glycine max]
XS05G14718	chr5	9647584	9673398	-	XS05G14718	-	-	-
XS10G03627	chr10	23302231	23306298	-	XS10G03627	PF03124.13|EXS|6.1e-65|EXS family	Q6R8G3|PHO17_ARATH|-184.4|Phosphate transporter PHO1 homolog 7 OS=Arabidopsis thaliana OX=3702 GN=PHO1-H7 PE=2 SV=1	GAY43665.1|-233.7|hypothetical protein CUMW_076240 [Citrus unshiu]
XS11G04437	chr11	13649512	13666068	-	XS11G04437	PF01094.27|ANF_receptor|1.1e-18|Receptor family ligand binding region	Q93YT1|GLR32_ARATH|-9.5|Glutamate receptor 3.2 OS=Arabidopsis thaliana OX=3702 GN=GLR3.2 PE=1 SV=2	XP_023893609.1|-175.5|glutamate receptor 2.8-like [Quercus suber]_x0001_POE59602.1 glutamate receptor 2.5 [Quercus suber]
XS03G12212	chr3	32889980	32896120	-	XS03G12212	PF02518.25|HATPase_c|3.6e-24|Histidine kinase-, DNA gyrase B-, and HSP90-like ATPase	O22267|CKI1_ARATH|-121.8|Histidine kinase CKI1 OS=Arabidopsis thaliana OX=3702 GN=CKI1 PE=1 SV=1	XP_023893452.1|-246.0|histidine kinase CKI1-like [Quercus suber]
XS10G03193	chr10	8834223	8835336	-	XS10G03193	-	-	OWM75689.1|0.9|hypothetical protein CDL15_Pgr021854 [Punica granatum]_x0001_PKI54509.1 hypothetical protein CRG98_025023 [Punica granatum]
XS05G15301	chr5	25619549	25619887	-	XS05G15301	PF04043.14|PMEI|4.3e-10|Plant invertase/pectin methylesterase inhibitor	-	GAV89591.1|-19.0|PMEI domain-containing protein [Cephalotus follicularis]
XS09G20608	chr9	22623384	22640529	+	XS09G20608	-	O80575|RISB_ARATH|1.0|6,7-dimethyl-8-ribityllumazine synthase, chloroplastic OS=Arabidopsis thaliana OX=3702 GN=At2g44050 PE=2 SV=1	PPD75267.1|-0.6|hypothetical protein GOBAR_DD27807 [Gossypium barbadense]
XS11G04040	chr11	1415753	1435819	-	XS11G04040	PF01061.23|ABC2_membrane|1.3e-30|ABC-2 type transporter	Q9C8K2|AB12G_ARATH|-71.6|ABC transporter G family member 12 OS=Arabidopsis thaliana OX=3702 GN=ABCG12 PE=1 SV=1	XP_007047882.2|-230.0|PREDICTED: ABC transporter G family member 11 [Theobroma cacao]
XS09G20725	chr9	24944406	24945733	-	XS09G20725	PF00076.21|RRM_1|7e-19|RNA recognition motif. (a.k.a. RRM, RBD, or RNP domain)	Q9ZQA8|PABP7_ARATH|-19.9|Polyadenylate-binding protein 7 OS=Arabidopsis thaliana OX=3702 GN=PAB7 PE=2 SV=1	XP_010243062.1|-45.0|PREDICTED: polyadenylate-binding protein 7-like [Nelumbo nucifera]
XS02G09832	chr2	21514429	21515853	+	XS02G09832	PF08392.11|FAE1_CUT1_RppA|2.3e-119|FAE1/Type III polyketide synthase-like protein	Q9FH27|KCS21_ARATH|-95.0|Probable 3-ketoacyl-CoA synthase 21 OS=Arabidopsis thaliana OX=3702 GN=KCS21 PE=2 SV=1	XP_002516940.1|-162.6|PREDICTED: probable 3-ketoacyl-CoA synthase 21 [Ricinus communis]_x0001_EEF45554.1 acyltransferase, putative [Ricinus communis]
XS01G01902	chr1	21191876	21192771	+	XS01G01902	PF00240.22|ubiquitin|1.2e-14|Ubiquitin family	-	XP_002529737.1|-101.6|PREDICTED: polyubiquitin [Ricinus communis]_x0001_EEF32644.1 protein binding protein, putative [Ricinus communis]
XS11G04145	chr11	4015526	4027724	+	XS11G04145	PF00069.24|Pkinase|2.4e-49|Protein kinase domain	Q9S9M5|WAKLA_ARATH|-103.1|Wall-associated receptor kinase-like 1 OS=Arabidopsis thaliana OX=3702 GN=WAKL1 PE=2 SV=1	XP_017981690.1|-164.0|PREDICTED: putative wall-associated receptor kinase-like 16 [Theobroma cacao]
XS12G05881	chr12	18733646	18734425	-	XS12G05881	PF14144.5|DOG1|7.9e-21|Seed dormancy control	Q84JC2|DOGL4_ARATH|-31.3|Protein DOG1-like 4 OS=Arabidopsis thaliana OX=3702 GN=DOGL4 PE=2 SV=1	XP_022777305.1|-89.4|protein DOG1-like 4 [Durio zibethinus]
XS01G00669	chr1	6801488	6807666	+	XS01G00669	-	-	XP_002511933.1|-19.4|PREDICTED: probable membrane-associated kinase regulator 6 [Ricinus communis]_x0001_EEF50602.1 conserved hypothetical protein [Ricinus communis]
XS04G12777	chr4	4451505	4462135	-	XS04G12777	-	Q9C105|YKT4_SCHPO|1.0|Chitinase-like protein PB1E7.04c OS=Schizosaccharomyces pombe (strain 972 / ATCC 24843) OX=284812 GN=SPAPB1E7.04c PE=3 SV=1	-
XS05G14456	chr5	5190972	5192166	-	XS05G14456	-	-	-
XS07G18018	chr7	20724769	20725203	-	XS07G18018	PF04759.12|DUF617|1.7e-41|Protein of unknown function, DUF617	-	XP_009769577.1|-16.8|PREDICTED: protein MIZU-KUSSEI 1-like [Nicotiana sylvestris]_x0001_XP_016504976.1 PREDICTED: protein MIZU-KUSSEI 1-like [Nicotiana tabacum]
XS08G18998	chr8	11725480	11727323	-	XS08G18998	PF00069.24|Pkinase|3.7e-14|Protein kinase domain	Q8VZG8|MIK2_ARATH|-25.0|MDIS1-interacting receptor like kinase 2 OS=Arabidopsis thaliana OX=3702 GN=MIK2 PE=1 SV=3	KDO61310.1|-49.1|hypothetical protein CISIN_1g013793mg [Citrus sinensis]
XS03G12176	chr3	32448689	32463774	-	XS03G12176	-	-	GAY65439.1|-80.8|hypothetical protein CUMW_241090 [Citrus unshiu]
XS07G17870	chr7	17993344	17994900	+	XS07G17870	PF14432.5|DYW_deaminase|6.7e-43|DYW family of nucleic acid deaminases	Q9SIT7|PP151_ARATH|-75.9|Pentatricopeptide repeat-containing protein At2g13600 OS=Arabidopsis thaliana OX=3702 GN=PCMP-E76 PE=3 SV=1	XP_006466854.1|-249.7|PREDICTED: pentatricopeptide repeat-containing protein At5g44230 isoform X1 [Citrus sinensis]_x0001_XP_006466855.1 PREDICTED: pentatricopeptide repeat-containing protein At5g44230 isoform X2 [Citrus sinensis]_x0001_XP_006466856.1 PREDICTED: pentatricopeptide repeat-containing protein At5g44230 isoform X4 [Citrus sinensis]_x0001_XP_006466857.1 PREDICTED: pentatricopeptide rep…
XS11G04320	chr11	10588523	10609908	-	XS11G04320	PF11721.7|Malectin|6.5e-37|Di-glucose binding within endoplasmic reticulum	C0LGN2|Y3148_ARATH|-99.9|Probable leucine-rich repeat receptor-like serine/threonine-protein kinase At3g14840 OS=Arabidopsis thaliana OX=3702 GN=LRR-RLK PE=1 SV=1	XP_017980318.1|-185.3|PREDICTED: probable leucine-rich repeat receptor-like serine/threonine-protein kinase At3g14840 [Theobroma cacao]
XS07G17392	chr7	5742945	5748603	+	XS07G17392	PF07714.16|Pkinase_Tyr|2.8e-13|Protein tyrosine kinase	Q0JEU6|LERK3_ORYSJ|-39.5|G-type lectin S-receptor-like serine/threonine-protein kinase LECRK3 OS=Oryza sativa subsp. japonica OX=39947 GN=LECRK3 PE=3 SV=2	XP_015582465.1|-110.8|PREDICTED: G-type lectin S-receptor-like serine/threonine-protein kinase RLK1 [Ricinus communis]
XS03G12238	chr3	33217224	33218768	-	XS03G12238	-	-	-
XS02G10419	chr2	29690850	29703743	+	XS02G10419	-	-	-
XS04G13870	chr4	31761670	31763207	-	XS04G13870	PF00201.17|UDPGT|1.1e-20|UDP-glucoronosyl and UDP-glucosyl transferase	Q9SKC5|U74D1_ARATH|-16.6|UDP-glycosyltransferase 74D1 OS=Arabidopsis thaliana OX=3702 GN=UGT74D1 PE=1 SV=1	OTG29174.1|-65.4|putative UDP-glucuronosyl/UDP-glucosyltransferase [Helianthus annuus]
XS15G08451	chr15	6164001	6164852	-	XS15G08451	PF01190.16|Pollen_Ole_e_I|6.8e-18|Pollen proteins Ole e I like	-	XP_007051005.2|-31.3|PREDICTED: proline-rich protein 1 [Theobroma cacao]
XS08G18659	chr8	1919305	1922281	-	XS08G18659	-	-	XP_015578416.1|-14.8|PREDICTED: uncharacterized protein HI_0077 [Ricinus communis]
XS11G04415	chr11	13064875	13077342	-	XS11G04415	-	-	-
XS14G07348	chr14	1615546	1615770	-	XS14G07348	-	-	XP_022740504.1|-9.6|uncharacterized protein LOC111292393 [Durio zibethinus]_x0001_XP_022740505.1 uncharacterized protein LOC111292393 [Durio zibethinus]
XS05G15525	chr5	29878816	29885038	-	XS05G15525	-	-	-
XS09G20788	chr9	26521573	26522128	+	XS09G20788	-	-	PRQ56554.1|-0.3|putative RNA-directed DNA polymerase [Rosa chinensis]
XS11G04313	chr11	10427610	10437501	+	XS11G04313	-	-	XP_006491472.1|-1.7|PREDICTED: uncharacterized protein LOC102626455 [Citrus sinensis]
XS07G18066	chr7	21535933	21536557	+	XS07G18066	PF05659.10|RPW8|1.7e-08|Arabidopsis broad-spectrum mildew resistance protein RPW8	-	XP_015576721.1|-3.9|PREDICTED: RPW8-like protein 1 [Ricinus communis]_x0001_EEF40019.1 conserved hypothetical protein [Ricinus communis]
XS15G08562	chr15	7748801	7752549	-	XS15G08562	-	P93231|VPS41_SOLLC|-15.8|Vacuolar protein sorting-associated protein 41 homolog OS=Solanum lycopersicum OX=4081 GN=VPS41 PE=2 SV=1	EOY33642.1|-15.4|Vacuolar protein sorting-associated protein 41 isoform 3 [Theobroma cacao]
XS05G14708	chr5	9393874	9395525	+	XS05G14708	PF00078.26|RVT_1|2e-09|Reverse transcriptase (RNA-dependent DNA polymerase)	Q8VZE9|U73B1_ARATH|-5.3|UDP-glycosyltransferase 73B1 OS=Arabidopsis thaliana OX=3702 GN=UGT73B1 PE=2 SV=1	XP_018853114.1|-22.8|PREDICTED: uncharacterized protein LOC109015083, partial [Juglans regia]
XS10G03892	chr10	27554587	27556772	-	XS10G03892	-	-	-
XS10G03879	chr10	27408449	27408943	+	XS10G03879	PF00069.24|Pkinase|2.3e-09|Protein kinase domain	Q9FID6|Y5392_ARATH|-17.1|Probable receptor-like protein kinase At5g39020 OS=Arabidopsis thaliana OX=3702 GN=At5g39020 PE=2 SV=1	XP_021888282.1|-50.5|LEAF RUST 10 DISEASE-RESISTANCE LOCUS RECEPTOR-LIKE PROTEIN KINASE-like 2.3 [Carica papaya]
XS12G05490	chr12	12319685	12322189	+	XS12G05490	PF05627.10|AvrRpt-cleavage|4e-18|Cleavage site for pathogenic type III effector avirulence factor Avr	Q8S3M3|NOIL_ELAOL|-3.8|NOI-like protein OS=Elaeis oleifera OX=80265 PE=2 SV=1	XP_024046776.1|-50.6|RPM1-interacting protein 4 [Citrus clementina]
XS09G20099	chr9	7070916	7071945	-	XS09G20099	-	-	-
XS02G10662	chr2	32320844	32327813	-	XS02G10662	PF05617.10|Prolamin_like|1.4e-13|Prolamin-like	-	XP_023645204.1|-85.0|uncharacterized protein LOC111832535 [Capsella rubella]
XS11G03997	chr11	945644	947424	-	XS11G03997	-	Q9SUJ1|SYP43_ARATH|-24.1|Syntaxin-43 OS=Arabidopsis thaliana OX=3702 GN=SYP43 PE=2 SV=2	PNT50699.1|-30.6|hypothetical protein POPTR_002G200400v3 [Populus trichocarpa]
XS03G12365	chr3	34843302	34856796	-	XS03G12365	-	-	-
XS02G09987	chr2	24014209	24023056	-	XS02G09987	-	-	-
XS08G19322	chr8	21800802	21803470	-	XS08G19322	PF00999.20|Na_H_Exchanger|8.4e-29|Sodium/hydrogen exchanger family	Q9FYC1|CHX4_ARATH|-80.4|Cation/H(+) antiporter 4 OS=Arabidopsis thaliana OX=3702 GN=CHX4 PE=2 SV=1	GAV81052.1|-132.1|Na_H_Exchanger domain-containing protein [Cephalotus follicularis]
XS02G09029	chr2	2739012	2739479	-	XS02G09029	-	-	ESR56181.1|-24.1|hypothetical protein CICLE_v10023444mg [Citrus clementina]
XS05G14521	chr5	6052740	6073967	-	XS05G14521	PF00067.21|p450|1.4e-46|Cytochrome P450	Q947B7|MFS_MENPI|-26.6|(+)-menthofuran synthase OS=Mentha piperita OX=34256 PE=1 SV=1	OMO70598.1|-87.9|Cytochrome P450 [Corchorus olitorius]
XS06G17053	chr6	29521496	29522122	-	XS06G17053	-	-	-
XS04G13067	chr4	8613881	8616589	+	XS04G13067	PF00011.20|HSP20|5.1e-07|Hsp20/alpha crystallin family	Q8RWL4|IDM2_ARATH|-25.9|Increased DNA methylation 2 OS=Arabidopsis thaliana OX=3702 GN=IDM2 PE=1 SV=1	XP_023874684.1|-42.1|increased DNA methylation 2-like [Quercus suber]_x0001_POE83250.1 alpha-crystallin domain-containing protein 22.3 [Quercus suber]
XS15G07998	chr15	5235	16772	+	XS15G07998	PF13639.5|zf-RING_2|7.4e-08|Ring finger domain	Q9C671|P4KG5_ARATH|0.8|Phosphatidylinositol 4-kinase gamma 5 OS=Arabidopsis thaliana OX=3702 GN=PI4KG5 PE=1 SV=1	XP_016469048.1|-19.9|PREDICTED: E3 ubiquitin-protein ligase RFWD3 isoform X3 [Nicotiana tabacum]
XS07G17245	chr7	2583228	2583578	+	XS07G17245	PF00067.21|p450|1.2e-08|Cytochrome P450	H2DH18|C7A12_PANGI|-24.1|Cytochrome P450 CYP736A12 OS=Panax ginseng OX=4054 PE=2 SV=1	XP_022978478.1|-32.5|cytochrome P450 CYP736A12-like [Cucurbita maxima]
XSUNG20967	scaffold134	17003	18927	-	XSUNG20967	-	P69193|SERA_PLAFD|-0.0|Serine-repeat antigen protein OS=Plasmodium falciparum (isolate CDC / Honduras) OX=5836 GN=SERA PE=1 SV=1	ESR50851.1|-120.1|hypothetical protein CICLE_v10033897mg [Citrus clementina]
XS01G01663	chr1	17453951	17460048	-	XS01G01663	PF13839.5|PC-Esterase|1.1e-89|GDSL/SGNH-like Acyl-Esterase family found in Pmr5 and Cas1p	Q94K00|TBL28_ARATH|-85.1|Protein trichome birefringence-like 28 OS=Arabidopsis thaliana OX=3702 GN=TBL28 PE=2 SV=1	XP_015382727.1|-304.3|PREDICTED: protein trichome birefringence-like 42 [Citrus sinensis]_x0001_KDO63330.1 hypothetical protein CISIN_1g043893mg [Citrus sinensis]
XS15G08288	chr15	3756789	3757766	+	XS15G08288	PF00685.26|Sulfotransfer_1|1.3e-05|Sulfotransferase domain	Q8L5A7|SOT15_ARATH|-11.8|Cytosolic sulfotransferase 15 OS=Arabidopsis thaliana OX=3702 GN=SOT15 PE=1 SV=1	XP_021688283.1|-22.2|cytosolic sulfotransferase 5-like [Hevea brasiliensis]
XS11G04352	chr11	11585401	11602702	-	XS11G04352	-	-	-
XS12G06069	chr12	21277124	21277711	+	XS12G06069	-	Q0RDS4|IF2_FRAAA|-3.2|Translation initiation factor IF-2 OS=Frankia alni (strain ACN14a) OX=326424 GN=infB PE=3 SV=1	OQW38686.1|-9.4|hypothetical protein A4S08_00330 [Proteobacteria bacterium SG_bin4]
XS10G03871	chr10	27271619	27273232	-	XS10G03871	PF01985.20|CRS1_YhbY|7.2e-06|CRS1 / YhbY (CRM) domain	Q9FYT6|CRS1_MAIZE|-5.1|Chloroplastic group IIA intron splicing facilitator CRS1, chloroplastic OS=Zea mays OX=4577 GN=CRS1 PE=1 SV=1	XP_010693304.1|-4.3|PREDICTED: chloroplastic group IIA intron splicing facilitator CRS1, chloroplastic [Beta vulgaris subsp. vulgaris]_x0001_KMT18572.1 hypothetical protein BVRB_2g027050 [Beta vulgaris subsp. vulgaris]
XS06G16947	chr6	26955378	26956781	-	XS06G16947	PF00891.17|Methyltransf_2|1.5e-55|O-methyltransferase	Q00763|COMT1_POPTM|-86.4|Caffeic acid 3-O-methyltransferase 1 OS=Populus tremuloides OX=3693 GN=OMT1 PE=1 SV=1	AGR85824.1|-90.8|caffeic acid O-methyltransferase [Hibiscus cannabinus]
XS15G08278	chr15	3611777	3634559	-	XS15G08278	PF13456.5|RVT_3|0.00013|Reverse transcriptase-like	C5AZ74|CROR_METEA|-1.0|3-hydroxybutyryl-CoA dehydratase OS=Methylobacterium extorquens (strain ATCC 14718 / DSM 1338 / JCM 2805 / NCIMB 9133 / AM1) OX=272630 GN=croR PE=4 SV=1	XP_004309889.1|-9.3|PREDICTED: hydroxyacyl-thioester dehydratase type 2, mitochondrial [Fragaria vesca subsp. vesca]_x0001_XP_011457331.1 PREDICTED: hydroxyacyl-thioester dehydratase type 2, mitochondrial [Fragaria vesca subsp. vesca]
XS06G16107	chr6	6806901	6829400	+	XS06G16107	-	-	-
XS08G19465	chr8	24151154	24152602	-	XS08G19465	-	-	-
XS01G02588	chr1	36945747	36946934	+	XS01G02588	PF01764.24|Lipase_3|1.6e-35|Lipase (class 3)	Q948R1|PLA11_ARATH|-131.2|Phospholipase A(1) DAD1, chloroplastic OS=Arabidopsis thaliana OX=3702 GN=DAD1 PE=1 SV=1	XP_023896578.1|-134.7|phospholipase A(1) DAD1, chloroplastic-like [Quercus suber]_x0001_POE55783.1 phospholipase a(1) dad1, chloroplastic [Quercus suber]
XS09G19934	chr9	3429123	3429443	-	XS09G19934	PF00305.18|Lipoxygenase|1.6e-29|Lipoxygenase	O24370|LOX21_SOLTU|-39.4|Linoleate 13S-lipoxygenase 2-1, chloroplastic OS=Solanum tuberosum OX=4113 GN=LOX2.1 PE=1 SV=1	XP_011043073.1|-42.0|PREDICTED: linoleate 13S-lipoxygenase 2-1, chloroplastic-like [Populus euphratica]
XS06G16855	chr6	24632007	24646179	+	XS06G16855	PF03330.17|DPBB_1|5.7e-15|Lytic transglycolase	-	XP_017982247.1|-24.6|PREDICTED: EG45-like domain containing protein [Theobroma cacao]
XS06G16208	chr6	8561013	8566339	-	XS06G16208	-	-	-
XS13G06667	chr13	8174770	8204719	-	XS13G06667	PF07859.12|Abhydrolase_3|1.5e-30|alpha/beta hydrolase fold	Q9FIG2|SBT4D_ARATH|-45.0|Subtilisin-like protease SBT4.13 OS=Arabidopsis thaliana OX=3702 GN=SBT4.13 PE=2 SV=1	XP_024034958.1|-68.6|probable carboxylesterase 12 [Citrus clementina]
XS05G15571	chr5	30651392	30673465	-	XS05G15571	-	-	-
XS01G01853	chr1	20321935	20337055	-	XS01G01853	-	A4R0T9|PXR1_MAGO7|-0.5|Protein PXR1 OS=Magnaporthe oryzae (strain 70-15 / ATCC MYA-4617 / FGSC 8958) OX=242507 GN=PXR1 PE=3 SV=1	XP_019176865.1|-22.3|PREDICTED: uncharacterized protein LOC109172170 [Ipomoea nil]
XS09G20825	chr9	27232824	27234303	+	XS09G20825	-	-	-
XS07G18027	chr7	20838256	20839160	-	XS07G18027	-	-	ONH96679.1|-18.5|hypothetical protein PRUPE_7G145500 [Prunus persica]
XS06G17052	chr6	29513740	29517284	-	XS06G17052	-	-	-
XS09G20660	chr9	23501243	23513783	-	XS09G20660	PF13961.5|DUF4219|9.3e-09|Domain of unknown function (DUF4219)	-	GAU34701.1|-21.3|hypothetical protein TSUD_29420 [Trifolium subterraneum]
XS05G15630	chr5	31581225	31582750	-	XS05G15630	-	-	XP_024042935.1|-43.3|disease resistance-like protein DSC1 [Citrus clementina]
XS03G11161	chr3	4851993	4852311	+	XS03G11161	-	-	-
XS06G17078	chr6	29765279	29765865	+	XS06G17078	-	-	-
XS11G04778	chr11	19355695	19369863	+	XS11G04778	-	Q9SAB1|HSP7Q_ARATH|-8.0|Heat shock 70 kDa protein 16 OS=Arabidopsis thaliana OX=3702 GN=HSP70-16 PE=2 SV=1	XP_022734399.1|-13.2|heat shock 70 kDa protein 16-like isoform X1 [Durio zibethinus]
XS02G09956	chr2	23378411	23379876	+	XS02G09956	PF00295.16|Glyco_hydro_28|4.7e-86|Glycosyl hydrolases family 28	P48979|PGLR_PRUPE|-84.2|Polygalacturonase OS=Prunus persica OX=3760 PE=2 SV=1	XP_015389021.1|-162.8|PREDICTED: polygalacturonase-like [Citrus sinensis]_x0001_KDO37677.1 hypothetical protein CISIN_1g042768mg [Citrus sinensis]
XS03G11387	chr3	12231898	12248515	+	XS03G11387	-	-	-
XS10G03281	chr10	11082643	11097900	-	XS10G03281	-	-	-
XS03G11299	chr3	9528024	9560403	+	XS03G11299	-	-	XP_010251074.1|-19.8|PREDICTED: uncharacterized protein LOC104593090 isoform X2 [Nelumbo nucifera]
XS04G13586	chr4	23108758	23113679	+	XS04G13586	PF03732.16|Retrotrans_gag|1.6e-09|Retrotransposon gag protein	-	XP_019179777.1|-40.7|PREDICTED: uncharacterized protein LOC109174985 [Ipomoea nil]
XS03G11084	chr3	3103964	3128487	+	XS03G11084	-	-	-
XS07G17929	chr7	18960979	18961707	-	XS07G17929	-	Q94BX4|PIGA_ARATH|-22.0|Phosphatidylinositol N-acetylglucosaminyltransferase subunit A OS=Arabidopsis thaliana OX=3702 GN=PIGA PE=2 SV=1	XP_006493524.1|-27.7|PREDICTED: phosphatidylinositol N-acetylglucosaminyltransferase gpi3 subunit isoform X2 [Citrus sinensis]
XS10G03192	chr10	8765158	8765869	-	XS10G03192	-	-	-
XS01G00819	chr1	8198912	8202240	+	XS01G00819	-	-	-
XS02G10552	chr2	31110058	31114106	-	XS02G10552	PF00854.20|PTR2|1.6e-14|POT family	Q9M817|PTR6_ARATH|-73.2|Protein NRT1/ PTR FAMILY 1.2 OS=Arabidopsis thaliana OX=3702 GN=NPF1.2 PE=1 SV=1	GAY48300.1|-120.1|hypothetical protein CUMW_110600 [Citrus unshiu]
XS07G17978	chr7	19925494	19927058	-	XS07G17978	-	-	-
XS02G08960	chr2	1431312	1438453	+	XS02G08960	PF02365.14|NAM|5.3e-09|No apical meristem (NAM) protein	Q9M0F8|NAC75_ARATH|-0.9|NAC domain-containing protein 75 OS=Arabidopsis thaliana OX=3702 GN=NAC075 PE=2 SV=1	XP_006478770.1|-26.7|PREDICTED: NAC domain-containing protein 83-like [Citrus sinensis]_x0001_XP_024043270.1 NAC domain-containing protein 83-like [Citrus clementina]
XS02G09286	chr2	8018076	8018378	+	XS02G09286	-	-	XP_014532825.1|0.5|BR serine/threonine-protein kinase [Penicillium digitatum Pd1]_x0001_EKV11498.1 BR serine/threonine-protein kinase [Penicillium digitatum Pd1]
XS15G08869	chr15	17093805	17119609	-	XS15G08869	PF14223.5|Retrotran_gag_2|8.6e-11|gag-polypeptide of LTR copia-type	-	XP_010050843.1|-14.7|PREDICTED: uncharacterized protein LOC104439476 [Eucalyptus grandis]
XS10G03668	chr10	24112215	24127758	-	XS10G03668	-	Q9C8E1|ORTH4_ARATH|-10.6|Putative E3 ubiquitin-protein ligase ORTHRUS 4 OS=Arabidopsis thaliana OX=3702 GN=ORTH4 PE=3 SV=1	XP_024041044.1|-10.9|E3 ubiquitin-protein ligase ORTHRUS 2 isoform X2 [Citrus clementina]
XS05G14853	chr5	13015032	13015295	-	XS05G14853	-	-	-
XS02G09926	chr2	22859391	22871203	+	XS02G09926	PF00141.22|peroxidase|3.1e-72|Peroxidase	Q9ZV04|PER24_ARATH|-62.3|Peroxidase 24 OS=Arabidopsis thaliana OX=3702 GN=PER24 PE=2 SV=1	XP_010024493.1|-111.9|PREDICTED: peroxidase 24 [Eucalyptus grandis]_x0001_KCW60934.1 hypothetical protein EUGRSUZ_H03667 [Eucalyptus grandis]
XS03G11188	chr3	5736617	5742707	-	XS03G11188	-	-	-
XS09G20828	chr9	27263966	27264704	-	XS09G20828	-	-	-
XS09G20746	chr9	25731776	25734037	+	XS09G20746	-	-	XP_011004476.1|0.6|PREDICTED: uncharacterized protein LOC105110957 [Populus euphratica]
XS14G07410	chr14	2494770	2496140	-	XS14G07410	PF00201.17|UDPGT|3.8e-16|UDP-glucoronosyl and UDP-glucosyl transferase	C3W7B0|CGT_ORYSI|-42.5|UDP-glucose:2-hydroxyflavanone C-glucosyltransferase OS=Oryza sativa subsp. indica OX=39946 GN=CGT PE=1 SV=1	XP_021682286.1|-105.8|UDP-glycosyltransferase 13-like [Hevea brasiliensis]
XS08G18797	chr8	5154059	5163134	-	XS08G18797	-	-	XP_024042935.1|-1.7|disease resistance-like protein DSC1 [Citrus clementina]
XS07G17184	chr7	1197430	1204069	+	XS07G17184	PF00067.21|p450|1.3e-07|Cytochrome P450	H2DH18|C7A12_PANGI|-24.2|Cytochrome P450 CYP736A12 OS=Panax ginseng OX=4054 PE=2 SV=1	XP_018806721.1|-32.9|PREDICTED: cytochrome P450 CYP736A12-like [Juglans regia]

## Sheet: staminate  flower
Table S6. Yellowhorn tissues-specific genes.
Gene ID	chromosome	start	end	strand	gene name	Pfam.acc|hmm.name|Evalue|description	SwissProt.entry|name|logEvalue|description	NR.acc|logEvalue|des
XS02G09039	chr2	2979784	2984273	-	XS02G09039	PF00319.17|SRF-TF|1.1e-09|SRF-type transcription factor (DNA-binding and dimerisation domain)	-	PNX98162.1|-13.5|hypothetical protein L195_g021404 [Trifolium pratense]
XS14G07915	chr14	16367419	16368588	+	XS14G07915	PF00319.17|SRF-TF|3.9e-15|SRF-type transcription factor (DNA-binding and dimerisation domain)	Q7XJK6|AGL36_ARATH|-5.2|Agamous-like MADS-box protein AGL36 OS=Arabidopsis thaliana OX=3702 GN=AGL36 PE=1 SV=1	XP_021289947.1|-50.5|uncharacterized protein LOC110420881 [Herrania umbratica]
XS10G03856	chr10	27031366	27032204	-	XS10G03856	PF00319.17|SRF-TF|1.4e-16|SRF-type transcription factor (DNA-binding and dimerisation domain)	P54938|NFM_RABIT|0.7|Neurofilament medium polypeptide (Fragment) OS=Oryctolagus cuniculus OX=9986 GN=NEFM PE=2 SV=1	XP_006430718.1|-15.7|agamous-like MADS-box protein AGL82 [Citrus clementina]_x0001_XP_024037550.1 agamous-like MADS-box protein AGL82 [Citrus clementina]_x0001_ESR43958.1 hypothetical protein CICLE_v10012506mg [Citrus clementina]
XS01G02608	chr1	37324483	37325455	-	XS01G02608	PF00847.19|AP2|4e-14|AP2 domain	Q8L9K1|ERF99_ARATH|-32.5|Ethylene-responsive transcription factor 13 OS=Arabidopsis thaliana OX=3702 GN=ERF13 PE=2 SV=2	XP_016681415.1|-54.3|PREDICTED: ethylene-responsive transcription factor 13-like [Gossypium hirsutum]
XS11G04055	chr11	1671619	1689568	+	XS11G04055	PF02365.14|NAM|1.6e-27|No apical meristem (NAM) protein	D2SMN4|NAMB1_HORVS|-33.8|NAC transcription factor NAM-B1 OS=Hordeum vulgare subsp. spontaneum OX=77009 GN=NAM-B1 PE=4 SV=1	XP_015937478.1|-37.1|NAC domain-containing protein 2 [Arachis duranensis]
XS01G02697	chr1	39005045	39007589	+	XS01G02697	PF02362.20|B3|2.3e-16|B3 DNA binding domain	Q01593|ABI3_ARATH|-124.0|B3 domain-containing transcription factor ABI3 OS=Arabidopsis thaliana OX=3702 GN=ABI3 PE=1 SV=1	XP_006443662.1|-199.7|B3 domain-containing transcription factor ABI3 [Citrus clementina]_x0001_XP_006480255.1 PREDICTED: B3 domain-containing transcription factor ABI3 [Citrus sinensis]_x0001_ESR56902.1 hypothetical protein CICLE_v10019039mg [Citrus clementina]
XS08G18977	chr8	10694671	10723527	+	XS08G18977	PF13520.5|AA_permease_2|6e-09|Amino acid permease	Q9SHH0|CAAT8_ARATH|-34.7|Cationic amino acid transporter 8, vacuolar OS=Arabidopsis thaliana OX=3702 GN=CAT8 PE=2 SV=1	XP_024043407.1|-42.6|cationic amino acid transporter 8, vacuolar [Citrus clementina]
XS01G02327	chr1	31134801	31135222	-	XS01G02327	-	-	-
XS06G15891	chr6	3497024	3505883	-	XS06G15891	PF13456.5|RVT_3|2e-11|Reverse transcriptase-like	-	ESR35143.1|-0.9|hypothetical protein CICLE_v10007098mg, partial [Citrus clementina]
XS09G20057	chr9	6235477	6242929	-	XS09G20057	PF00009.26|GTP_EFTU|4.4e-09|Elongation factor Tu GTP binding domain	Q10251|IF2P_SCHPO|-37.2|Eukaryotic translation initiation factor 5B OS=Schizosaccharomyces pombe (strain 972 / ATCC 24843) OX=284812 GN=SPAC56F8.03 PE=1 SV=1	XP_021602149.1|-82.5|eukaryotic translation initiation factor 5B-like [Manihot esculenta]_x0001_XP_021602158.1 eukaryotic translation initiation factor 5B-like [Manihot esculenta]_x0001_OAY58446.1 hypothetical protein MANES_02G178500 [Manihot esculenta]
XS05G14302	chr5	3091473	3094808	+	XS05G14302	PF01370.20|Epimerase|4.7e-09|NAD dependent epimerase/dehydratase family	Q9XES5|DFRA_MALDO|-107.3|Bifunctional dihydroflavonol 4-reductase/flavanone 4-reductase OS=Malus domestica OX=3750 GN=DFR PE=1 SV=1	XP_021600257.1|-109.0|dihydroflavonol 4-reductase-like [Manihot esculenta]_x0001_OAY22743.1 hypothetical protein MANES_18G022300 [Manihot esculenta]
XS10G03334	chr10	12426210	12432616	-	XS10G03334	PF13456.5|RVT_3|4.5e-12|Reverse transcriptase-like	-	XP_010689378.1|-34.4|PREDICTED: uncharacterized protein LOC104903087 [Beta vulgaris subsp. vulgaris]
XS11G04757	chr11	19113003	19116066	+	XS11G04757	PF00646.32|F-box|1.3e-07|F-box domain	Q9LJ48|FB191_ARATH|-11.8|Putative F-box protein At3g29830 OS=Arabidopsis thaliana OX=3702 GN=At3g29830 PE=4 SV=1	XP_018810231.1|-83.4|PREDICTED: F-box protein At3g62230-like [Juglans regia]
XS09G19829	chr9	1166638	1187278	-	XS09G19829	-	P05790|FIBH_BOMMO|-3.1|Fibroin heavy chain OS=Bombyx mori OX=7091 GN=FIBH PE=1 SV=4	GAY47092.1|-6.9|hypothetical protein CUMW_102000 [Citrus unshiu]
XS10G03882	chr10	27436809	27439003	-	XS10G03882	PF02485.20|Branch|5.9e-81|Core-2/I-Branching enzyme	-	XP_002305172.3|-131.7|uncharacterized protein LOC7456834 [Populus trichocarpa]
XS02G10976	chr2	35472790	35477032	-	XS02G10976	PF08030.11|NAD_binding_6|3.8e-50|Ferric reductase NAD binding domain	Q948T9|RBOHB_SOLTU|-299.2|Respiratory burst oxidase homolog protein B OS=Solanum tuberosum OX=4113 GN=RBOHB PE=1 SV=1	XP_011036858.1|-10000.0|PREDICTED: respiratory burst oxidase homolog protein B [Populus euphratica]_x0001_XP_011036859.1 PREDICTED: respiratory burst oxidase homolog protein B [Populus euphratica]
XS10G02751	chr10	458296	468991	-	XS10G02751	PF02365.14|NAM|4.9e-19|No apical meristem (NAM) protein	Q9N655|G3P_MASBA|-6.4|Glyceraldehyde-3-phosphate dehydrogenase OS=Mastigamoeba balamuthi OX=108607 GN=GAPD PE=2 SV=1	XP_021826101.1|-38.7|NAC domain-containing protein 79-like [Prunus avium]
XS06G16233	chr6	9053517	9055977	+	XS06G16233	PF04864.12|Alliinase_C|4.6e-145|Allinase	Q9LR29|TAR1_ARATH|-42.6|Tryptophan aminotransferase-related protein 1 OS=Arabidopsis thaliana OX=3702 GN=TAR1 PE=2 SV=2	XP_021647835.1|-148.9|L-tryptophan--pyruvate aminotransferase 1-like [Hevea brasiliensis]
XS12G05310	chr12	8193176	8198111	+	XS12G05310	-	-	-
XS04G13902	chr4	32572971	32575166	+	XS04G13902	PF08263.11|LRRNT_2|8.7e-06|Leucine rich repeat N-terminal domain	F4HTV4|RLP14_ARATH|-9.8|Receptor-like protein 14 OS=Arabidopsis thaliana OX=3702 GN=RLP14 PE=3 SV=1	KFK22368.1|-11.8|hypothetical protein AALP_AAs73148U000100, partial [Arabis alpina]
XS05G15570	chr5	30630075	30633859	-	XS05G15570	-	-	-
XS02G09771	chr2	20708646	20709464	-	XS02G09771	PF12023.7|DUF3511|1.3e-23|Domain of unknown function (DUF3511)	Q1ZXH2|FHKB_DICDI|-5.6|Probable serine/threonine-protein kinase fhkB OS=Dictyostelium discoideum OX=44689 GN=fhkB PE=3 SV=1	KDO71833.1|-15.9|hypothetical protein CISIN_1g039223mg [Citrus sinensis]_x0001_GAY35764.1 hypothetical protein CUMW_018340 [Citrus unshiu]
XS05G15283	chr5	25129175	25132581	-	XS05G15283	-	-	-
XS05G15022	chr5	17530961	17547042	-	XS05G15022	PF00892.19|EamA|2.4e-12|EamA-like transporter family	Q9LPF1|WTR8_ARATH|-59.6|WAT1-related protein At1g44800 OS=Arabidopsis thaliana OX=3702 GN=At1g44800 PE=1 SV=1	XP_022141583.1|-100.0|WAT1-related protein At4g08290-like [Momordica charantia]
XS10G03667	chr10	24085786	24105382	-	XS10G03667	PF14111.5|DUF4283|3.4e-12|Domain of unknown function (DUF4283)	Q9FKA7|ORTH1_ARATH|-29.2|E3 ubiquitin-protein ligase ORTHRUS 1 OS=Arabidopsis thaliana OX=3702 GN=ORTH1 PE=1 SV=1	XP_024041044.1|-45.7|E3 ubiquitin-protein ligase ORTHRUS 2 isoform X2 [Citrus clementina]
XS09G20630	chr9	23008000	23010781	+	XS09G20630	PF00999.20|Na_H_Exchanger|6e-49|Sodium/hydrogen exchanger family	Q9SKA9|CHX21_ARATH|-60.5|Cation/H(+) antiporter 21 OS=Arabidopsis thaliana OX=3702 GN=CHX21 PE=2 SV=2	XP_021625152.1|-145.5|cation/H(+) antiporter 15-like [Manihot esculenta]_x0001_OAY40144.1 hypothetical protein MANES_10G153400 [Manihot esculenta]
XS05G14994	chr5	16530343	16533991	-	XS05G14994	-	-	PON64686.1|-1.7|Ribonuclease H-like domain containing protein [Trema orientalis]
XS09G20635	chr9	23103156	23109948	+	XS09G20635	PF00999.20|Na_H_Exchanger|3e-50|Sodium/hydrogen exchanger family	Q8VYD4|CHX23_ARATH|-61.2|Cation/H(+) antiporter 23, chloroplastic OS=Arabidopsis thaliana OX=3702 GN=CHX23 PE=1 SV=1	XP_022759462.1|-139.5|cation/H(+) antiporter 15-like [Durio zibethinus]
XS14G07686	chr14	11032342	11044513	+	XS14G07686	-	-	-
XS15G08030	chr15	448943	451495	+	XS15G08030	PF00501.27|AMP-binding|1e-104|AMP-binding enzyme	Q84P23|4CLL9_ARATH|-68.7|4-coumarate--CoA ligase-like 9 OS=Arabidopsis thaliana OX=3702 GN=4CLL9 PE=1 SV=2	XP_023751376.1|-226.8|4-coumarate--CoA ligase 1-like [Lactuca sativa]_x0001_PLY94799.1 hypothetical protein LSAT_2X103361 [Lactuca sativa]
XS09G19913	chr9	2843126	2857844	-	XS09G19913	-	Q9ZT94|POLR2_ARATH|-9.4|Retrovirus-related Pol polyprotein from transposon RE2 OS=Arabidopsis thaliana OX=3702 GN=RE2 PE=4 SV=1	XP_012575528.1|-17.2|PREDICTED: uncharacterized protein LOC105853050 [Cicer arietinum]
XS02G09816	chr2	21290913	21292726	+	XS02G09816	PF01095.18|Pectinesterase|1.7e-140|Pectinesterase	Q8GX86|PME21_ARATH|-116.8|Probable pectinesterase/pectinesterase inhibitor 21 OS=Arabidopsis thaliana OX=3702 GN=PME21 PE=2 SV=2	XP_021290912.1|-191.0|probable pectinesterase/pectinesterase inhibitor 21 [Herrania umbratica]
XS14G07285	chr14	442414	445328	+	XS14G07285	PF03080.14|Neprosin|2e-12|Neprosin	-	OMO55253.1|-19.1|hypothetical protein CCACVL1_27326 [Corchorus capsularis]
XS09G20345	chr9	17213830	17220398	+	XS09G20345	-	-	-
XS01G02685	chr1	38566112	38583443	-	XS01G02685	-	-	-
XS07G17244	chr7	2541818	2553970	+	XS07G17244	PF00067.21|p450|1.4e-07|Cytochrome P450	H2DH18|C7A12_PANGI|-23.7|Cytochrome P450 CYP736A12 OS=Panax ginseng OX=4054 PE=2 SV=1	XP_018806721.1|-33.0|PREDICTED: cytochrome P450 CYP736A12-like [Juglans regia]
XS14G07894	chr14	15974422	15976958	+	XS14G07894	-	-	-
XS11G04587	chr11	16483001	16485188	-	XS11G04587	PF01342.20|SAND|0.00012|SAND domain	Q8GZA8|ULT1_ARATH|-34.5|Protein ULTRAPETALA 1 OS=Arabidopsis thaliana OX=3702 GN=ULT1 PE=1 SV=1	KDO74179.1|-91.9|hypothetical protein CISIN_1g035546mg [Citrus sinensis]
XS05G14259	chr5	2650322	2655518	-	XS05G14259	PF13456.5|RVT_3|8.2e-13|Reverse transcriptase-like	-	XP_023927507.1|-4.2|uncharacterized protein LOC112038902 [Quercus suber]
XS03G12295	chr3	34082182	34110658	-	XS03G12295	PF00494.18|SQS_PSY|3.1e-15|Squalene/phytoene synthase	O65688|FDFT2_ARATH|-107.7|Inactive squalene synthase 2 OS=Arabidopsis thaliana OX=3702 GN=SQS2 PE=1 SV=2	PSS19118.1|-147.0|Squalene synthase, partial [Actinidia chinensis var. chinensis]
XS09G20859	chr9	27747458	27747973	-	XS09G20859	-	-	PKI47014.1|-3.8|hypothetical protein CRG98_032553, partial [Punica granatum]
XS03G12015	chr3	30161798	30182512	-	XS03G12015	PF00082.21|Peptidase_S8|1.8e-48|Subtilase family	Q9FLI4|SBT13_ARATH|-143.2|Subtilisin-like protease SBT1.3 OS=Arabidopsis thaliana OX=3702 GN=SBT1.3 PE=2 SV=1	XP_006422999.1|-10000.0|subtilisin-like protease SBT1.7 [Citrus clementina]_x0001_ESR36239.1 hypothetical protein CICLE_v10027863mg [Citrus clementina]
XS05G15315	chr5	26027208	26029631	+	XS05G15315	PF13456.5|RVT_3|1.5e-06|Reverse transcriptase-like	-	PON75030.1|-2.4|hypothetical protein PanWU01x14_043820 [Parasponia andersonii]
XS05G15020	chr5	17520197	17521549	+	XS05G15020	-	-	-
XS06G16963	chr6	27401778	27402549	-	XS06G16963	-	-	-
XS08G19036	chr8	13851200	13886091	+	XS08G19036	-	-	-
XS14G07325	chr14	1198927	1206813	+	XS14G07325	-	-	-
XS09G19959	chr9	4099457	4106086	-	XS09G19959	-	-	-
XS09G19800	chr9	790935	793507	+	XS09G19800	PF00494.18|SQS_PSY|1.1e-66|Squalene/phytoene synthase	P49085|PSY_MAIZE|-122.1|Phytoene synthase, chloroplastic OS=Zea mays OX=4577 GN=Y1 PE=3 SV=1	OMO57884.1|-149.9|Squalene/phytoene synthase [Corchorus olitorius]
XS05G14056	chr5	582125	585307	-	XS05G14056	PF03094.14|Mlo|3.6e-88|Mlo family	Q94KB4|MLO9_ARATH|-138.4|MLO-like protein 9 OS=Arabidopsis thaliana OX=3702 GN=MLO9 PE=2 SV=2	OVA00653.1|-141.6|Mlo-related protein [Macleaya cordata]
XSUNG21012	scaffold25	109683	117183	+	XSUNG21012	-	-	EXB25255.1|-16.5|hypothetical protein L484_010122 [Morus notabilis]
XSUNG21017	scaffold25	142217	143309	+	XSUNG21017	-	-	ERM96753.1|-33.4|hypothetical protein AMTR_s03839p00001660 [Amborella trichopoda]
XS09G20027	chr9	5611855	5625769	+	XS09G20027	PF13855.5|LRR_8|1.7e-08|Leucine rich repeat	Q8VZG8|MIK2_ARATH|-75.7|MDIS1-interacting receptor like kinase 2 OS=Arabidopsis thaliana OX=3702 GN=MIK2 PE=1 SV=3	XP_021651042.1|-114.4|probable leucine-rich repeat receptor-like protein kinase At1g35710 [Hevea brasiliensis]
XS10G03641	chr10	23620654	23620956	-	XS10G03641	-	-	XP_002263770.1|-12.4|PREDICTED: phospholipase ABHD3 [Vitis vinifera]
XS07G17992	chr7	20199806	20201299	-	XS07G17992	PF00201.17|UDPGT|3.7e-22|UDP-glucoronosyl and UDP-glucosyl transferase	Q40287|UFOG5_MANES|-139.8|Anthocyanidin 3-O-glucosyltransferase 5 OS=Manihot esculenta OX=3983 GN=GT5 PE=2 SV=1	EOX91167.1|-161.6|UDP-glucosyl transferase 72E1, putative [Theobroma cacao]
XS06G16551	chr6	14935914	14939027	+	XS06G16551	PF02705.15|K_trans|1.6e-59|K+ potassium transporter	Q9M7K4|POT5_ARATH|-52.9|Potassium transporter 5 OS=Arabidopsis thaliana OX=3702 GN=POT5 PE=1 SV=1	GAY40892.1|-139.6|hypothetical protein CUMW_055320, partial [Citrus unshiu]
XSUNG20964	scaffold124	21757	22340	+	XSUNG20964	-	-	-
XS13G07214	chr13	17931237	17936440	+	XS13G07214	-	-	KDO65718.1|-12.2|hypothetical protein CISIN_1g046330mg [Citrus sinensis]
XS05G15297	chr5	25539838	25550585	+	XS05G15297	-	-	XP_013689240.1|-0.3|uncharacterized protein LOC106393034 [Brassica napus]
XS11G04750	chr11	19064877	19065479	-	XS11G04750	PF14541.5|TAXi_C|1.5e-17|Xylanase inhibitor C-terminal	-	XP_018810206.1|-17.1|PREDICTED: aspartic proteinase nepenthesin-1-like [Juglans regia]
XS01G01228	chr1	12293669	12294559	-	XS01G01228	-	-	-
XS11G04639	chr11	17234317	17248824	-	XS11G04639	PF08276.10|PAN_2|7.7e-13|PAN-like domain	O81906|B120_ARATH|-9.0|G-type lectin S-receptor-like serine/threonine-protein kinase B120 OS=Arabidopsis thaliana OX=3702 GN=B120 PE=2 SV=1	XP_015384784.1|-23.2|PREDICTED: LOW QUALITY PROTEIN: receptor-like serine/threonine-protein kinase SD1-6 [Citrus sinensis]
XS11G04730	chr11	18886409	18887782	+	XS11G04730	PF00240.22|ubiquitin|2.4e-33|Ubiquitin family	P0CG85|UBI1P_NICSY|-248.2|Polyubiquitin OS=Nicotiana sylvestris OX=4096 GN=UBI11 PE=2 SV=1	XP_003607670.1|-246.4|polyubiquitin 3 [Medicago truncatula]_x0001_AES89867.1 polyubiquitin 3 [Medicago truncatula]
XS04G12803	chr4	4775498	4777714	-	XS04G12803	PF00854.20|PTR2|3.4e-72|POT family	Q8LPL2|PTR32_ARATH|-60.9|Protein NRT1/ PTR FAMILY 1.1 OS=Arabidopsis thaliana OX=3702 GN=NPF1.1 PE=1 SV=2	KVI11587.1|-194.0|Major facilitator superfamily domain, general substrate transporter [Cynara cardunculus var. scolymus]
XS01G01823	chr1	19842500	19860639	-	XS01G01823	PF02458.14|Transferase|6.2e-40|Transferase family	Q9LRQ7|BAHD2_ARATH|-6.9|BAHD acyltransferase At3g29680 OS=Arabidopsis thaliana OX=3702 GN=At3g29680 PE=2 SV=1	XP_019417813.1|-58.0|PREDICTED: coumaroyl-CoA:anthocyanidin 3-O-glucoside-6''-O-coumaroyltransferase 1-like [Lupinus angustifolius]_x0001_OIV96750.1 hypothetical protein TanjilG_11746 [Lupinus angustifolius]
XS10G03317	chr10	11894323	11895778	-	XS10G03317	-	-	-
XS15G08006	chr15	141937	163765	-	XS15G08006	-	Q9LMJ3|GDL1_ARATH|-26.8|GDSL esterase/lipase At1g06990 OS=Arabidopsis thaliana OX=3702 GN=At1g06990 PE=2 SV=2	XP_006436510.1|-32.4|GDSL esterase/lipase At2g30310 [Citrus clementina]_x0001_XP_006485581.1 PREDICTED: GDSL esterase/lipase At2g30310-like [Citrus sinensis]_x0001_ESR49750.1 hypothetical protein CICLE_v10031929mg [Citrus clementina]_x0001_GAY54512.1 hypothetical protein CUMW_157250 [Citrus unshiu]
XS04G13699	chr4	26680993	26682586	+	XS04G13699	PF00067.21|p450|6.6e-27|Cytochrome P450	Q42602|C89A2_ARATH|-39.5|Cytochrome P450 89A2 OS=Arabidopsis thaliana OX=3702 GN=CYP89A2 PE=2 SV=2	XP_002319774.2|-55.7|cytochrome P450 89A2 [Populus trichocarpa]_x0001_PNT07279.1 hypothetical protein POPTR_013G076600v3 [Populus trichocarpa]
XSUNG21015	scaffold25	132421	135836	+	XSUNG21015	-	-	PHT81921.1|-19.5|hypothetical protein T459_14936 [Capsicum annuum]
XS07G17399	chr7	6093632	6094580	-	XS07G17399	PF01476.19|LysM|4.1e-07|LysM domain	-	CAN82205.1|-15.4|hypothetical protein VITISV_000175 [Vitis vinifera]
XS01G02172	chr1	25711045	25721795	-	XS01G02172	-	-	PKA46297.1|-11.1|hypothetical protein AXF42_Ash021732 [Apostasia shenzhenica]
XS11G04120	chr11	3216809	3224093	-	XS11G04120	PF01095.18|Pectinesterase|2.8e-106|Pectinesterase	Q3E8Z8|PME28_ARATH|-87.1|Putative pectinesterase/pectinesterase inhibitor 28 OS=Arabidopsis thaliana OX=3702 GN=PME28 PE=2 SV=1	PON93233.1|-165.5|Pectinesterase inhibitor domain containing protein [Trema orientalis]
XS04G13890	chr4	32197986	32200398	-	XS04G13890	PF08263.11|LRRNT_2|8.6e-08|Leucine rich repeat N-terminal domain	Q9SKK2|RLP21_ARATH|-3.9|Receptor like protein 21 OS=Arabidopsis thaliana OX=3702 GN=RLP21 PE=3 SV=2	XP_015382157.1|-5.2|PREDICTED: leucine-rich repeat receptor-like protein kinase PXC2, partial [Citrus sinensis]
XS07G17633	chr7	13984602	13985447	+	XS07G17633	PF00481.20|PP2C|3.7e-58|Protein phosphatase 2C	Q9SD02|P2C47_ARATH|-115.5|Probable protein phosphatase 2C 47 OS=Arabidopsis thaliana OX=3702 GN=At3g51470 PE=1 SV=1	XP_006403912.1|-115.2|probable protein phosphatase 2C 47 [Eutrema salsugineum]_x0001_ESQ45365.1 hypothetical protein EUTSA_v10010483mg [Eutrema salsugineum]
XS07G18187	chr7	23840893	23842775	-	XS07G18187	PF13639.5|zf-RING_2|1.1e-10|Ring finger domain	Q5SPX3|RN215_MOUSE|-2.5|RING finger protein 215 OS=Mus musculus OX=10090 GN=Rnf215 PE=2 SV=1	XP_018813707.1|-16.3|PREDICTED: E3 ubiquitin-protein ligase MBR2-like [Juglans regia]
XS09G19822	chr9	1042479	1044444	+	XS09G19822	PF13639.5|zf-RING_2|7.5e-11|Ring finger domain	Q9Y6U7|RN215_HUMAN|-3.7|RING finger protein 215 OS=Homo sapiens OX=9606 GN=RNF215 PE=4 SV=2	PHU04686.1|-11.6|E3 ubiquitin-protein ligase MBR1 [Capsicum chinense]
XS14G07588	chr14	7068575	7071892	-	XS14G07588	PF05919.10|Mitovir_RNA_pol|3.1e-09|Mitovirus RNA-dependent RNA polymerase	-	POE44735.1|-7.9|putative mitochondrial protein [Quercus suber]
XS01G02178	chr1	25850968	25851892	-	XS01G02178	-	-	-
XS02G09422	chr2	11175835	11183942	-	XS02G09422	-	-	-
XS03G11902	chr3	28015675	28016167	-	XS03G11902	-	-	-
XS04G13691	chr4	26413101	26430939	-	XS04G13691	PF00067.21|p450|4e-56|Cytochrome P450	Q9SRQ1|C89A9_ARATH|-72.6|Cytochrome P450 89A9 OS=Arabidopsis thaliana OX=3702 GN=CYP89A9 PE=2 SV=1	XP_023884594.1|-104.4|cytochrome P450 89A2-like [Quercus suber]_x0001_POE70423.1 cytochrome p450 89a2 [Quercus suber]
XS11G04351	chr11	11545665	11569299	+	XS11G04351	-	-	-
XS13G06688	chr13	8541584	8548299	-	XS13G06688	-	-	PON33082.1|-20.4|Alpha-crystallin, subunit A [Parasponia andersonii]
XS02G10389	chr2	29391257	29398730	-	XS02G10389	-	-	-
XS05G15405	chr5	28033752	28035100	-	XS05G15405	-	-	XP_022725263.1|-0.9|uncharacterized protein LOC111281820 [Durio zibethinus]
XS03G11026	chr3	1393286	1393822	+	XS03G11026	-	-	-
XS05G15467	chr5	28861349	28863033	-	XS05G15467	PF00067.21|p450|9.4e-09|Cytochrome P450	A5BFI4|C7A17_VITVI|-30.2|Beta-amyrin 28-monooxygenase OS=Vitis vinifera OX=29760 GN=CYP716A17 PE=1 SV=2	XP_022720181.1|-49.4|beta-amyrin 28-oxidase-like [Durio zibethinus]
XS01G01838	chr1	20070320	20072008	-	XS01G01838	PF08276.10|PAN_2|3.9e-14|PAN-like domain	O64477|Y2913_ARATH|-33.9|G-type lectin S-receptor-like serine/threonine-protein kinase At2g19130 OS=Arabidopsis thaliana OX=3702 GN=At2g19130 PE=2 SV=1	XP_013442172.1|-92.1|G-type lectin S-receptor-like Serine/Threonine-kinase plant [Medicago truncatula]_x0001_KEH16197.1 G-type lectin S-receptor-like Serine/Threonine-kinase plant [Medicago truncatula]
XS03G11261	chr3	8440717	8441625	+	XS03G11261	PF14111.5|DUF4283|3.8e-18|Domain of unknown function (DUF4283)	-	PON56308.1|-13.0|Zinc knuckle CX2CX4HX4C [Trema orientalis]
XS03G11053	chr3	2017757	2043280	+	XS03G11053	-	Q9FJH5|HIP3_ARATH|-7.0|Heavy metal-associated isoprenylated plant protein 3 OS=Arabidopsis thaliana OX=3702 GN=HIPP03 PE=1 SV=1	XP_006400811.1|-7.3|heavy metal-associated isoprenylated plant protein 3 [Eutrema salsugineum]_x0001_ESQ42264.1 hypothetical protein EUTSA_v10014256mg [Eutrema salsugineum]
XS10G03832	chr10	26811052	26811796	+	XS10G03832	-	-	XP_021832097.1|-7.6|uncharacterized protein LOC110772031 [Prunus avium]
XS04G13788	chr4	29762404	29764949	+	XS04G13788	-	-	-
XS13G06736	chr13	9036281	9039217	-	XS13G06736	-	-	-
XS02G10077	chr2	25403137	25412519	-	XS02G10077	-	-	XP_022762411.1|-3.3|serine carboxypeptidase-like 18 [Durio zibethinus]
XS09G20707	chr9	24539170	24569621	-	XS09G20707	PF01596.16|Methyltransf_3|1.9e-07|O-methyltransferase	Q40313|CAMT_MEDSA|-10.4|Caffeoyl-CoA O-methyltransferase OS=Medicago sativa OX=3879 GN=CCOMT PE=1 SV=1	AAT75320.2|-8.4|caffeoyl-CoA 3-O-methyltransferase [Boehmeria nivea]
XS02G09607	chr2	17266300	17275839	+	XS02G09607	PF01095.18|Pectinesterase|7.7e-121|Pectinesterase	Q8GX86|PME21_ARATH|-103.9|Probable pectinesterase/pectinesterase inhibitor 21 OS=Arabidopsis thaliana OX=3702 GN=PME21 PE=2 SV=2	PON61939.1|-152.0|Pectinesterase inhibitor domain containing protein [Parasponia andersonii]
XS08G19588	chr8	26574311	26584219	+	XS08G19588	-	-	-
XS10G03063	chr10	5904623	5912128	-	XS10G03063	PF00481.20|PP2C|2e-25|Protein phosphatase 2C	Q5N9N2|P2C09_ORYSJ|-22.3|Probable protein phosphatase 2C 9 OS=Oryza sativa subsp. japonica OX=39947 GN=Os01g0846300 PE=2 SV=1	XP_007038515.2|-53.9|PREDICTED: probable protein phosphatase 2C 75 [Theobroma cacao]
XS14G07944	chr14	16964708	16965277	-	XS14G07944	-	-	EOX91872.1|-32.2|Uncharacterized protein TCM_000932 [Theobroma cacao]
XS15G08751	chr15	13445946	13459416	+	XS15G08751	PF00685.26|Sulfotransfer_1|1.7e-21|Sulfotransferase domain	Q8L5A7|SOT15_ARATH|-38.7|Cytosolic sulfotransferase 15 OS=Arabidopsis thaliana OX=3702 GN=SOT15 PE=1 SV=1	XP_021297466.1|-46.9|cytosolic sulfotransferase 15-like [Herrania umbratica]
XS12G05842	chr12	18010225	18011149	-	XS12G05842	PF00230.19|MIP|3.6e-40|Major intrinsic protein	P08995|NO26_SOYBN|-52.0|Nodulin-26 OS=Glycine max OX=3847 PE=1 SV=2	ALK82483.1|-65.4|noduline-like intrinsic protein 1;2 [Salix purpurea]
XS11G04755	chr11	19100241	19100600	-	XS11G04755	-	-	XP_015389479.1|-1.8|PREDICTED: uncharacterized protein LOC107178615 [Citrus sinensis]
XSUNG21019	scaffold25	156135	160549	+	XSUNG21019	-	-	-
XS05G14329	chr5	3289060	3296253	-	XS05G14329	PF00917.25|MATH|0.00064|MATH domain	-	XP_019074395.1|-4.5|PREDICTED: uncharacterized protein LOC100259955 [Vitis vinifera]
XS05G15465	chr5	28829427	28831560	-	XS05G15465	PF00067.21|p450|5e-31|Cytochrome P450	I7C6E8|C7A52_PANGI|-92.5|Beta-amyrin 28-monooxygenase OS=Panax ginseng OX=4054 PE=1 SV=1	XP_007020151.2|-128.1|PREDICTED: beta-amyrin 28-oxidase [Theobroma cacao]
XS02G09827	chr2	21469996	21471435	+	XS02G09827	-	Q94EG9|ZIP11_ARATH|-3.7|Zinc transporter 11 OS=Arabidopsis thaliana OX=3702 GN=ZIP11 PE=2 SV=1	XP_021679183.1|-4.2|zinc transporter 11-like [Hevea brasiliensis]
XS04G13218	chr4	11271049	11272488	-	XS04G13218	PF13041.5|PPR_2|1.5e-10|PPR repeat family	Q9LJ69|PP243_ARATH|-78.4|Pentatricopeptide repeat-containing protein At3g18970 OS=Arabidopsis thaliana OX=3702 GN=PCMP-E93 PE=2 SV=1	XP_006432929.1|-181.7|pentatricopeptide repeat-containing protein At3g18970 [Citrus clementina]_x0001_XP_006471678.1 PREDICTED: pentatricopeptide repeat-containing protein At3g18970 [Citrus sinensis]_x0001_ESR46169.1 hypothetical protein CICLE_v10000988mg [Citrus clementina]
XS03G11443	chr3	14005084	14007143	-	XS03G11443	PF09331.10|DUF1985|3.4e-11|Domain of unknown function (DUF1985)	-	XP_020418025.1|-0.1|uncharacterized protein LOC109948730 [Prunus persica]
XS02G09302	chr2	8514655	8518097	+	XS02G09302	PF14543.5|TAXi_N|4.2e-46|Xylanase inhibitor N-terminal	Q9LEW3|AED1_ARATH|-13.1|Aspartyl protease AED1 OS=Arabidopsis thaliana OX=3702 GN=AED1 PE=2 SV=1	XP_012447688.1|-45.9|PREDICTED: protein ASPARTIC PROTEASE IN GUARD CELL 2-like [Gossypium raimondii]_x0001_KJB55134.1 hypothetical protein B456_009G064800 [Gossypium raimondii]
XS12G05132	chr12	1618448	1621153	-	XS12G05132	PF08263.11|LRRNT_2|2.5e-11|Leucine rich repeat N-terminal domain	Q9SN38|RLP51_ARATH|-12.5|Receptor-like protein 51 OS=Arabidopsis thaliana OX=3702 GN=RLP51 PE=1 SV=1	KDO77199.1|-10000.0|hypothetical protein CISIN_1g002574mg [Citrus sinensis]
XS04G13300	chr4	13418068	13425466	-	XS04G13300	-	-	PNX73498.1|-7.4|hypothetical protein L195_g029400, partial [Trifolium pratense]
XS03G11325	chr3	10176139	10178663	-	XS03G11325	PF00450.21|Peptidase_S10|8.4e-05|Serine carboxypeptidase	-	GAV65343.1|-7.5|Peptidase_S10 domain-containing protein [Cephalotus follicularis]
XS04G13810	chr4	30513726	30520022	+	XS04G13810	-	-	XP_017180898.1|-5.1|PREDICTED: uncharacterized protein LOC103409867 isoform X2 [Malus domestica]
XS03G12297	chr3	34180115	34182695	-	XS03G12297	PF00494.18|SQS_PSY|2.7e-25|Squalene/phytoene synthase	P53800|FDFT_NICBE|-102.3|Squalene synthase OS=Nicotiana benthamiana OX=4100 PE=2 SV=1	BAA13083.1|-116.8|squalene synthase [Glycyrrhiza glabra]
XS04G13982	chr4	34314121	34315872	+	XS04G13982	PF14432.5|DYW_deaminase|1.1e-35|DYW family of nucleic acid deaminases	Q9FJY7|PP449_ARATH|-81.0|Pentatricopeptide repeat-containing protein At5g66520 OS=Arabidopsis thaliana OX=3702 GN=PCMP-H61 PE=2 SV=1	XP_015874793.1|-239.6|PREDICTED: pentatricopeptide repeat-containing protein At3g56550 [Ziziphus jujuba]
XS03G11783	chr3	25605771	25607765	+	XS03G11783	PF13456.5|RVT_3|2.8e-07|Reverse transcriptase-like	-	PON69334.1|-6.5|Ribonuclease H-like domain containing protein [Trema orientalis]
XS05G15358	chr5	27207584	27211519	+	XS05G15358	PF13347.5|MFS_2|1.7e-13|MFS/sugar transport protein	Q39231|SUC2_ARATH|-109.5|Sucrose transport protein SUC2 OS=Arabidopsis thaliana OX=3702 GN=SUC2 PE=1 SV=2	XP_016675825.1|-133.0|PREDICTED: sucrose transport protein SUC8-like [Gossypium hirsutum]_x0001_XP_017616574.1 PREDICTED: sucrose transport protein SUC8-like [Gossypium arboreum]_x0001_KHG01351.1 Sucrose transport SUC2 -like protein [Gossypium arboreum]
XS10G03244	chr10	10285731	10286428	-	XS10G03244	-	-	-
XS12G05592	chr12	14339871	14357736	-	XS12G05592	-	-	XP_021276770.1|-35.9|uncharacterized protein LOC110411080 [Herrania umbratica]
XS05G15481	chr5	29287274	29296094	-	XS05G15481	-	-	-
XS04G12442	chr4	321085	321802	+	XS04G12442	-	-	-
XS02G09927	chr2	22872161	22872817	+	XS02G09927	PF00403.25|HMA|1.4e-14|Heavy-metal-associated domain	A0JPW5|HIP19_ARATH|-26.2|Heavy metal-associated isoprenylated plant protein 19 OS=Arabidopsis thaliana OX=3702 GN=HIPP19 PE=2 SV=1	ESR32971.1|-35.9|hypothetical protein CICLE_v10007094mg [Citrus clementina]
XS02G08964	chr2	1489953	1511863	+	XS02G08964	PF02365.14|NAM|1.7e-11|No apical meristem (NAM) protein	Q9M0F8|NAC75_ARATH|-0.5|NAC domain-containing protein 75 OS=Arabidopsis thaliana OX=3702 GN=NAC075 PE=2 SV=1	XP_006478770.1|-37.0|PREDICTED: NAC domain-containing protein 83-like [Citrus sinensis]_x0001_XP_024043270.1 NAC domain-containing protein 83-like [Citrus clementina]
XS01G02491	chr1	35776940	35778733	-	XS01G02491	PF13041.5|PPR_2|2.4e-14|PPR repeat family	O23337|PP311_ARATH|-99.4|Pentatricopeptide repeat-containing protein At4g14820 OS=Arabidopsis thaliana OX=3702 GN=PCMP-H3 PE=2 SV=1	XP_006464333.1|-234.7|PREDICTED: pentatricopeptide repeat-containing protein At1g08070, chloroplastic [Citrus sinensis]_x0001_KDO85347.1 hypothetical protein CISIN_1g047146mg [Citrus sinensis]_x0001_GAY57930.1 hypothetical protein CUMW_183200 [Citrus unshiu]
XS04G13161	chr4	10336997	10338958	+	XS04G13161	PF07250.10|Glyoxal_oxid_N|1.1e-117|Glyoxal oxidase N-terminus	Q3HRQ2|GLOX_VITPS|-95.1|Aldehyde oxidase GLOX OS=Vitis pseudoreticulata OX=231512 GN=GLOX PE=2 SV=1	XP_006471853.1|-211.7|PREDICTED: WSC domain-containing protein ARB_07867 [Citrus sinensis]_x0001_XP_024040019.1 aldehyde oxidase GLOX [Citrus clementina]_x0001_KDO53324.1 hypothetical protein CISIN_1g041651mg [Citrus sinensis]
XS15G08025	chr15	396122	403505	-	XS15G08025	PF07732.14|Cu-oxidase_3|6.1e-37|Multicopper oxidase	Q9SU40|SKU5_ARATH|-64.4|Monocopper oxidase-like protein SKU5 OS=Arabidopsis thaliana OX=3702 GN=SKU5 PE=1 SV=1	XP_024176453.1|-217.2|monocopper oxidase-like protein SKU5 [Rosa chinensis]_x0001_PRQ58690.1 putative L-ascorbate oxidase [Rosa chinensis]
XS14G07780	chr14	13499908	13500500	+	XS14G07780	PF03760.14|LEA_1|7.5e-14|Late embryogenesis abundant (LEA) group 1	P09441|LEA13_GOSHI|-12.6|Late embryogenesis abundant protein D-113 OS=Gossypium hirsutum OX=3635 PE=2 SV=2	XP_006429872.1|-30.1|11 kDa late embryogenesis abundant protein [Citrus clementina]_x0001_ESR43112.1 hypothetical protein CICLE_v10013073mg [Citrus clementina]
XS11G04119	chr11	3193344	3194666	+	XS11G04119	PF02798.19|GST_N|1.4e-18|Glutathione S-transferase, N-terminal domain	Q9ZW24|GSTU7_ARATH|-33.8|Glutathione S-transferase U7 OS=Arabidopsis thaliana OX=3702 GN=GSTU7 PE=2 SV=1	XP_017974864.1|-85.7|PREDICTED: probable glutathione S-transferase [Theobroma cacao]
XS13G07169	chr13	17021938	17035334	-	XS13G07169	PF00067.21|p450|1.2e-06|Cytochrome P450	Q6F4F5|C724B_ORYSJ|-51.0|Cytochrome P450 724B1 OS=Oryza sativa subsp. japonica OX=39947 GN=CYP724B1 PE=1 SV=1	XP_012857008.1|-94.4|PREDICTED: cytochrome P450 724B1-like isoform X2 [Erythranthe guttata]
XS08G18785	chr8	4852532	4859667	-	XS08G18785	PF03936.15|Terpene_synth_C|7.3e-112|Terpene synthase family, metal binding domain	Q6Q3H3|TPSGD_VITVI|-137.5|(-)-germacrene D synthase OS=Vitis vinifera OX=29760 GN=VIT_19s0014g04930 PE=1 SV=1	BAP75561.1|-149.8|linalool synthase [Citrus unshiu]
XS07G17923	chr7	18877970	18889183	-	XS07G17923	-	-	XP_015383912.1|-7.3|PREDICTED: uncharacterized protein LOC107176258 [Citrus sinensis]
XS08G19403	chr8	23204617	23211185	+	XS08G19403	PF13456.5|RVT_3|1.3e-18|Reverse transcriptase-like	-	XP_021766279.1|-4.2|uncharacterized protein LOC110730762 [Chenopodium quinoa]
XS02G09814	chr2	21279268	21281364	+	XS02G09814	PF01095.18|Pectinesterase|1.8e-140|Pectinesterase	Q8GX86|PME21_ARATH|-116.8|Probable pectinesterase/pectinesterase inhibitor 21 OS=Arabidopsis thaliana OX=3702 GN=PME21 PE=2 SV=2	XP_021290912.1|-191.0|probable pectinesterase/pectinesterase inhibitor 21 [Herrania umbratica]
XS03G11657	chr3	22235954	22240614	+	XS03G11657	-	-	-
XS08G19355	chr8	22435365	22449843	+	XS08G19355	-	-	-

## Sheet: shoot
Table S6. Yellowhorn tissues-specific genes.
Gene ID	chromosome	start	end	strand	gene name	Pfam.acc|hmm.name|Evalue|description	SwissProt.entry|name|logEvalue|description	NR.acc|logEvalue|des
XS09G19985	chr9	4741993	4744628	+	XS09G19985	PF00319.17|SRF-TF|2e-20|SRF-type transcription factor (DNA-binding and dimerisation domain)	Q9LM46|AG104_ARATH|-17.9|Agamous-like MADS-box protein AGL104 OS=Arabidopsis thaliana OX=3702 GN=AGL104 PE=1 SV=1	XP_012491910.1|-31.1|PREDICTED: MADS-box transcription factor 7-like [Gossypium raimondii]_x0001_KJB43851.1 hypothetical protein B456_007G219600 [Gossypium raimondii]
XS12G05754	chr12	16818894	16823567	-	XS12G05754	PF00319.17|SRF-TF|6e-23|SRF-type transcription factor (DNA-binding and dimerisation domain)	Q4PSU4|AGL61_ARATH|-24.9|Agamous-like MADS-box protein AGL61 OS=Arabidopsis thaliana OX=3702 GN=AGL61 PE=1 SV=1	XP_021676355.1|-43.2|agamous-like MADS-box protein AGL62 [Hevea brasiliensis]
XS07G18174	chr7	23635386	23636509	-	XS07G18174	PF00010.25|HLH|6.7e-06|Helix-loop-helix DNA-binding domain	Q9FHA7|HEC1_ARATH|-44.7|Transcription factor HEC1 OS=Arabidopsis thaliana OX=3702 GN=HEC1 PE=1 SV=1	GAY52378.1|-70.8|hypothetical protein CUMW_141320 [Citrus unshiu]
XS07G18128	chr7	22849716	22850504	+	XS07G18128	PF00010.25|HLH|6.7e-06|Helix-loop-helix DNA-binding domain	Q9FHA7|HEC1_ARATH|-44.8|Transcription factor HEC1 OS=Arabidopsis thaliana OX=3702 GN=HEC1 PE=1 SV=1	GAY52378.1|-69.1|hypothetical protein CUMW_141320 [Citrus unshiu]
XS02G09893	chr2	22445708	22446871	+	XS02G09893	PF00847.19|AP2|1.5e-10|AP2 domain	Q6J9Q2|ERF86_ARATH|-31.7|Ethylene-responsive transcription factor ERF086 OS=Arabidopsis thaliana OX=3702 GN=ERF086 PE=2 SV=2	CAN78552.1|-58.9|hypothetical protein VITISV_003244 [Vitis vinifera]
XS12G05128	chr12	1514522	1515720	-	XS12G05128	PF00249.30|Myb_DNA-binding|8.7e-16|Myb-like DNA-binding domain	Q8LPH6|MYB86_ARATH|-54.1|Transcription factor MYB86 OS=Arabidopsis thaliana OX=3702 GN=MYB86 PE=2 SV=1	XP_011096904.1|-68.6|transcription factor MYB26-like [Sesamum indicum]
XS05G14167	chr5	1564552	1565326	+	XS05G14167	-	Q84JK2|FD_ARATH|-7.6|Protein FD OS=Arabidopsis thaliana OX=3702 GN=FD PE=1 SV=1	EOY15097.1|-14.3|Basic-leucine zipper transcription factor family protein, putative [Theobroma cacao]
XS08G19363	chr8	22573818	22575629	-	XS08G19363	-	-	-
XS08G18583	chr8	460246	460573	-	XS08G18583	-	-	-
XS07G17921	chr7	18864643	18866863	-	XS07G17921	-	-	-
XS04G13173	chr4	10652390	10661486	-	XS04G13173	-	-	-
XS07G17989	chr7	20143556	20143918	-	XS07G17989	-	-	-
XS06G16774	chr6	21500271	21503744	+	XS06G16774	PF03004.13|Transposase_24|4.7e-12|Plant transposase (Ptta/En/Spm family)	-	-
XS10G03820	chr10	26691449	26692087	-	XS10G03820	-	-	XP_023919612.1|-1.9|uncharacterized protein LOC112031160 [Quercus suber]_x0001_POF01457.1 heavy metal-associated isoprenylated plant protein 37 [Quercus suber]
XS11G04291	chr11	9723707	9751062	+	XS11G04291	PF00722.20|Glyco_hydro_16|1.4e-29|Glycosyl hydrolases family 16	Q38911|XTH15_ARATH|-56.2|Xyloglucan endotransglucosylase/hydrolase protein 15 OS=Arabidopsis thaliana OX=3702 GN=XTH15 PE=1 SV=1	XP_021655226.1|-107.4|probable xyloglucan endotransglucosylase/hydrolase protein 23 [Hevea brasiliensis]
XS04G13697	chr4	26621965	26622588	-	XS04G13697	-	-	PSS08400.1|-1.0|Biorientation of chromosomes in cell division protein [Actinidia chinensis var. chinensis]
XS15G08397	chr15	5346298	5349670	-	XS15G08397	PF03107.15|C1_2|2.2e-07|C1 domain	-	XP_023909299.1|-17.6|uncharacterized protein LOC112020960 [Quercus suber]_x0001_POF14621.1 putative nucleoredoxin 1 [Quercus suber]
XS03G11609	chr3	21013172	21016192	-	XS03G11609	PF00931.21|NB-ARC|4.2e-53|NB-ARC domain	Q9M667|RPP13_ARATH|-30.3|Disease resistance protein RPP13 OS=Arabidopsis thaliana OX=3702 GN=RPP13 PE=2 SV=2	AFM77949.1|-52.3|NBS-LRR disease resistance protein NBS22, partial [Dimocarpus longan]
XS08G19560	chr8	26231909	26233591	-	XS08G19560	-	-	-
XS10G02728	chr10	226486	230124	+	XS10G02728	PF05183.11|RdRP|1.6e-181|RNA dependent RNA polymerase	Q9LQV2|RDR1_ARATH|-259.8|RNA-dependent RNA polymerase 1 OS=Arabidopsis thaliana OX=3702 GN=RDR1 PE=2 SV=1	XP_023524048.1|-10000.0|probable RNA-dependent RNA polymerase 1 isoform X2 [Cucurbita pepo subsp. pepo]
XS01G02363	chr1	32077424	32087564	-	XS01G02363	-	P0C2F6|RNHX1_ARATH|-3.2|Putative ribonuclease H protein At1g65750 OS=Arabidopsis thaliana OX=3702 GN=At1g65750 PE=3 SV=1	XP_020871723.1|-3.6|uncharacterized protein LOC9299799 [Arabidopsis lyrata subsp. lyrata]_x0001_XP_020871724.1 uncharacterized protein LOC9299799 [Arabidopsis lyrata subsp. lyrata]_x0001_XP_020871725.1 uncharacterized protein LOC9299799 [Arabidopsis lyrata subsp. lyrata]_x0001_XP_020871727.1 uncharacterized protein LOC9299799 [Arabidopsis lyrata subsp. lyrata]_x0001_XP_020871728.1 uncharacterized…
XS11G04880	chr11	20646143	20649914	+	XS11G04880	PF00295.16|Glyco_hydro_28|3.1e-96|Glycosyl hydrolases family 28	Q6H9K0|PGLR2_PLAAC|-67.5|Exopolygalacturonase (Fragment) OS=Platanus acerifolia OX=140101 GN=plaa2 PE=1 SV=1	XP_023872222.1|-199.5|exopolygalacturonase-like [Quercus suber]
XS09G19838	chr9	1375156	1381465	-	XS09G19838	PF00931.21|NB-ARC|1.1e-16|NB-ARC domain	Q9STE5|R13L2_ARATH|-12.2|Putative disease resistance RPP13-like protein 2 OS=Arabidopsis thaliana OX=3702 GN=RPP13L2 PE=3 SV=1	PSS19055.1|-36.9|Disease resistance protein [Actinidia chinensis var. chinensis]
XS07G17169	chr7	891163	892470	-	XS07G17169	-	-	ESR41377.1|-140.5|hypothetical protein CICLE_v10025690mg [Citrus clementina]
XSUNG20995	scaffold231	1013	1508	-	XSUNG20995	-	A6WCX3|MURC_KINRD|-0.6|UDP-N-acetylmuramate--L-alanine ligase OS=Kineococcus radiotolerans (strain ATCC BAA-149 / DSM 14245 / SRS30216) OX=266940 GN=murC PE=3 SV=1	CBI22661.3|-25.3|unnamed protein product, partial [Vitis vinifera]
XS05G15547	chr5	30227945	30230294	+	XS05G15547	PF07725.11|LRR_3|1.2e-05|Leucine Rich Repeat	-	KJB45661.1|-10.4|hypothetical protein B456_007G318900 [Gossypium raimondii]
XS10G02785	chr10	790125	792284	+	XS10G02785	PF00069.24|Pkinase|3e-66|Protein kinase domain	Q6Z8C8|CDKF4_ORYSJ|-73.8|Cyclin-dependent kinase F-4 OS=Oryza sativa subsp. japonica OX=39947 GN=CDKF-4 PE=2 SV=1	XP_010665218.1|-85.9|PREDICTED: cyclin-dependent kinase F-4 [Vitis vinifera]_x0001_CBI37450.3 unnamed protein product, partial [Vitis vinifera]
XS03G11414	chr3	13030489	13032535	+	XS03G11414	-	-	KDO41717.1|-1.7|hypothetical protein CISIN_1g041848mg [Citrus sinensis]
XS03G12067	chr3	31103461	31104126	+	XS03G12067	PF02298.16|Cu_bind_like|4.4e-05|Plastocyanin-like domain	-	PSS26087.1|-43.9|Early nodulin-like protein [Actinidia chinensis var. chinensis]
XS03G11020	chr3	1188577	1189890	+	XS03G11020	-	-	-
XS05G15456	chr5	28695100	28695538	+	XS05G15456	-	-	-
XS01G01746	chr1	18756609	18758345	+	XS01G01746	PF13456.5|RVT_3|1.1e-07|Reverse transcriptase-like	-	XP_009336215.1|-12.0|PREDICTED: G-type lectin S-receptor-like serine/threonine-protein kinase At2g19130 [Pyrus x bretschneideri]
XS08G18724	chr8	3535189	3538183	-	XS08G18724	-	-	AFM29836.1|-2.1|minor ampullate spidroin, partial [Argiope argentata]
XS03G11403	chr3	12666997	12673619	-	XS03G11403	PF00917.25|MATH|9.1e-14|MATH domain	-	XP_022770064.1|-19.6|uncharacterized protein LOC111313664 [Durio zibethinus]
XS03G11527	chr3	18313907	18315193	-	XS03G11527	PF13456.5|RVT_3|9.1e-15|Reverse transcriptase-like	-	XP_006487889.1|-11.2|PREDICTED: uncharacterized protein LOC102617714 [Citrus sinensis]
XS07G17890	chr7	18459583	18462420	-	XS07G17890	PF03492.14|Methyltransf_7|1.4e-123|SAM dependent carboxyl methyltransferase	Q9SPV4|SAMT_CLABR|-52.8|Salicylate carboxymethyltransferase OS=Clarkia breweri OX=36903 GN=SAMT PE=1 SV=1	XP_024039181.1|-109.6|benzoate carboxyl methyltransferase-like [Citrus clementina]
XS07G17471	chr7	8529903	8537850	-	XS07G17471	PF00069.24|Pkinase|8.4e-46|Protein kinase domain	Q25AG3|LERK3_ORYSI|-65.5|G-type lectin S-receptor-like serine/threonine-protein kinase LECRK3 OS=Oryza sativa subsp. indica OX=39946 GN=LECRK3 PE=3 SV=2	XP_006480848.1|-180.9|PREDICTED: G-type lectin S-receptor-like serine/threonine-protein kinase RLK1 [Citrus sinensis]
XS01G00053	chr1	531323	540866	+	XS01G00053	-	-	PSS06233.1|-7.7|Ubiquitin carboxyl-terminal hydrolase [Actinidia chinensis var. chinensis]
XS05G15437	chr5	28495683	28498611	-	XS05G15437	PF00854.20|PTR2|1.8e-90|POT family	Q0WP01|PTR9_ARATH|-103.1|Protein NRT1/ PTR FAMILY 5.10 OS=Arabidopsis thaliana OX=3702 GN=NPF5.10 PE=2 SV=1	XP_021662828.1|-174.5|protein NRT1/ PTR FAMILY 5.10-like [Hevea brasiliensis]
XS09G20022	chr9	5483679	5495435	-	XS09G20022	PF03936.15|Terpene_synth_C|1.5e-88|Terpene synthase family, metal binding domain	B9SCB6|TPS2_RICCO|-97.7|Probable terpene synthase 2 OS=Ricinus communis OX=3988 GN=TPS2 PE=3 SV=1	GAV73508.1|-125.2|Terpene_synth domain-containing protein/Terpene_synth_C domain-containing protein [Cephalotus follicularis]
XS07G18375	chr7	26854699	26860912	+	XS07G18375	PF13456.5|RVT_3|1.5e-17|Reverse transcriptase-like	-	XP_021770651.1|0.9|uncharacterized protein LOC110734814 [Chenopodium quinoa]
XS02G10568	chr2	31347721	31354785	-	XS02G10568	-	-	-
XS15G08433	chr15	5933396	5935152	-	XS15G08433	PF03171.19|2OG-FeII_Oxy|2.8e-24|2OG-Fe(II) oxygenase superfamily	Q39224|SRG1_ARATH|-41.1|Protein SRG1 OS=Arabidopsis thaliana OX=3702 GN=SRG1 PE=2 SV=1	XP_002278096.3|-125.6|PREDICTED: protein SRG1 [Vitis vinifera]_x0001_CBI31645.3 unnamed protein product, partial [Vitis vinifera]
XS03G11194	chr3	5885927	5905814	-	XS03G11194	-	-	-
XS10G03320	chr10	11946636	11958608	-	XS10G03320	PF00067.21|p450|1.2e-84|Cytochrome P450	Q42799|C93A2_SOYBN|-42.7|Cytochrome P450 93A2 OS=Glycine max OX=3847 GN=CYP93A2 PE=2 SV=1	XP_018858216.1|-178.8|PREDICTED: 3,9-dihydroxypterocarpan 6A-monooxygenase-like [Juglans regia]
XS15G08490	chr15	6797800	6798972	+	XS15G08490	PF00332.17|Glyco_hydro_17|2.8e-60|Glycosyl hydrolases family 17	Q9M2M0|BG1_ARATH|-4.6|Probable glucan endo-1,3-beta-glucosidase BG1 OS=Arabidopsis thaliana OX=3702 GN=BG1 PE=2 SV=1	XP_006486535.1|-144.9|PREDICTED: glucan endo-1,3-beta-glucosidase 7 [Citrus sinensis]_x0001_XP_006435661.2 glucan endo-1,3-beta-glucosidase 7 [Citrus clementina]_x0001_KDO69114.1 hypothetical protein CISIN_1g035682mg [Citrus sinensis]
XS10G03654	chr10	23813199	23814649	-	XS10G03654	-	-	XP_015382889.1|-11.2|PREDICTED: uncharacterized protein LOC102626150 [Citrus sinensis]
XS11G04032	chr11	1352942	1356475	+	XS11G04032	PF13639.5|zf-RING_2|9e-13|Ring finger domain	-	XP_012482199.1|-6.8|PREDICTED: E3 ubiquitin ligase BIG BROTHER-related-like [Gossypium raimondii]
XS03G12347	chr3	34683949	34685094	-	XS03G12347	-	-	-
XS13G06413	chr13	4714071	4716170	+	XS13G06413	PF14432.5|DYW_deaminase|2.7e-36|DYW family of nucleic acid deaminases	Q9FK33|PP427_ARATH|-229.7|Pentatricopeptide repeat-containing protein At5g50390, chloroplastic OS=Arabidopsis thaliana OX=3702 GN=PCMP-H58 PE=2 SV=1	KDO52659.1|-10000.0|hypothetical protein CISIN_1g005305mg [Citrus sinensis]
XS11G04064	chr11	1881106	1884358	-	XS11G04064	PF13456.5|RVT_3|1.3e-11|Reverse transcriptase-like	-	XP_016746002.1|-7.2|PREDICTED: uncharacterized protein LOC107954827 [Gossypium hirsutum]
XS11G04726	chr11	18787532	18806874	-	XS11G04726	PF12796.6|Ank_2|4e-11|Ankyrin repeats (3 copies)	Q12451|OSH2_YEAST|-0.0|Oxysterol-binding protein homolog 2 OS=Saccharomyces cerevisiae (strain ATCC 204508 / S288c) OX=559292 GN=OSH2 PE=1 SV=1	XP_017972304.1|-31.3|PREDICTED: protein ACCELERATED CELL DEATH 6 [Theobroma cacao]
XS11G04043	chr11	1477912	1485078	+	XS11G04043	PF00011.20|HSP20|4.8e-10|Hsp20/alpha crystallin family	Q95661|HS21C_SOLLC|-29.6|Small heat shock protein, chloroplastic OS=Solanum lycopersicum OX=4081 GN=HSP21 PE=2 SV=1	KDP47073.1|-28.5|hypothetical protein JCGZ_05100 [Jatropha curcas]
XS12G05855	chr12	18137991	18152321	-	XS12G05855	PF01453.23|B_lectin|3.6e-24|D-mannose binding lectin	-	XP_021598955.1|-50.7|G-type lectin S-receptor-like serine/threonine-protein kinase SD2-5 [Manihot esculenta]_x0001_OAY24997.1 hypothetical protein MANES_17G060100 [Manihot esculenta]
XS13G06879	chr13	10985830	10989324	-	XS13G06879	PF00067.21|p450|3.5e-77|Cytochrome P450	O48922|C98A2_SOYBN|-147.7|Cytochrome P450 98A2 OS=Glycine max OX=3847 GN=CYP98A2 PE=2 SV=1	XP_018843655.1|-151.8|PREDICTED: cytochrome P450 98A2 [Juglans regia]
XS01G01552	chr1	16094309	16095212	-	XS01G01552	PF07724.13|AAA_2|6e-26|AAA domain (Cdc48 subfamily)	Q9FI56|CLPC1_ARATH|-45.8|Chaperone protein ClpC1, chloroplastic OS=Arabidopsis thaliana OX=3702 GN=CLPC1 PE=1 SV=1	GAY59217.1|-52.9|hypothetical protein CUMW_192920 [Citrus unshiu]
XS07G18100	chr7	22341483	22356418	-	XS07G18100	PF02298.16|Cu_bind_like|5.3e-10|Plastocyanin-like domain	O80460|PCEP3_ARATH|-9.8|Precursor of CEP3 OS=Arabidopsis thaliana OX=3702 GN=CEP3 PE=1 SV=1	PON43961.1|-21.2|hypothetical protein PanWU01x14_270060 [Parasponia andersonii]
XS01G01537	chr1	15880813	15881304	+	XS01G01537	-	-	-
XS02G09380	chr2	9702591	9712183	-	XS02G09380	-	-	XP_015389197.1|-1.7|PREDICTED: translation initiation factor eIF-2B subunit beta-like [Citrus sinensis]
XS08G18992	chr8	11256808	11262181	+	XS08G18992	PF00931.21|NB-ARC|1.7e-20|NB-ARC domain	-	XP_016721700.1|-25.0|PREDICTED: putative disease resistance protein At4g10780 [Gossypium hirsutum]_x0001_XP_016721701.1 PREDICTED: putative disease resistance protein At4g10780 [Gossypium hirsutum]_x0001_XP_016721702.1 PREDICTED: putative disease resistance protein At4g10780 [Gossypium hirsutum]
XS03G11159	chr3	4830367	4830696	-	XS03G11159	PF13456.5|RVT_3|7.8e-18|Reverse transcriptase-like	-	OAY23275.1|-14.8|hypothetical protein MANES_18G065600 [Manihot esculenta]
XS09G19763	chr9	315109	327665	+	XS09G19763	PF08417.11|PaO|1.2e-20|Pheophorbide a oxygenase	Q8W496|PTC52_ARATH|-82.2|Protochlorophyllide-dependent translocon component 52, chloroplastic OS=Arabidopsis thaliana OX=3702 GN=PTC52 PE=2 SV=1	XP_024449567.1|-88.3|protochlorophyllide-dependent translocon component 52, chloroplastic [Populus trichocarpa]_x0001_PNT51982.1 hypothetical protein POPTR_001G005900v3 [Populus trichocarpa]_x0001_PNT51986.1 hypothetical protein POPTR_001G005900v3 [Populus trichocarpa]
XS09G20459	chr9	19621628	19623816	+	XS09G20459	PF12819.6|Malectin_like|1.5e-64|Carbohydrate-binding protein of the ER	C0LGG4|Y1518_ARATH|0.1|Probable LRR receptor-like serine/threonine-protein kinase At1g51860 OS=Arabidopsis thaliana OX=3702 GN=At1g51860 PE=2 SV=2	XP_006424726.1|-54.2|leucine-rich repeat receptor-like serine/threonine-protein kinase At2g14510 [Citrus clementina]_x0001_ESR37966.1 hypothetical protein CICLE_v10030301mg [Citrus clementina]
XS07G17469	chr7	8494333	8494686	+	XS07G17469	-	Q9SR33|ORP3B_ARATH|-5.4|Oxysterol-binding protein-related protein 3B OS=Arabidopsis thaliana OX=3702 GN=ORP3B PE=2 SV=1	XP_010260202.1|-37.9|PREDICTED: uncharacterized protein LOC104599389 [Nelumbo nucifera]
XS04G12962	chr4	7093769	7105365	+	XS04G12962	PF09265.9|Cytokin-bind|2.1e-70|Cytokinin dehydrogenase 1, FAD and cytokinin binding	Q9LY71|CKX6_ARATH|-66.7|Cytokinin dehydrogenase 6 OS=Arabidopsis thaliana OX=3702 GN=CKX6 PE=2 SV=2	XP_022147588.1|-113.2|cytokinin dehydrogenase 3-like [Momordica charantia]
XS08G19548	chr8	25977856	26004982	-	XS08G19548	PF12819.6|Malectin_like|2.5e-107|Carbohydrate-binding protein of the ER	Q9FZB1|Y5188_ARATH|-67.7|Probable LRR receptor-like serine/threonine-protein kinase At1g51880 OS=Arabidopsis thaliana OX=3702 GN=At1g51880 PE=2 SV=1	XP_015386786.1|-114.5|PREDICTED: putative leucine-rich repeat receptor-like serine/threonine-protein kinase At2g19230 [Citrus sinensis]
XS03G11148	chr3	4630276	4640316	-	XS03G11148	-	-	WP_080638093.1|0.3|LPXTG cell wall anchor domain-containing protein [Lactobacillus paracasei]
XS09G20112	chr9	7318111	7318701	-	XS09G20112	PF00332.17|Glyco_hydro_17|1.4e-62|Glycosyl hydrolases family 17	P52407|E13B_HEVBR|-49.4|Glucan endo-1,3-beta-glucosidase, basic vacuolar isoform OS=Hevea brasiliensis OX=3981 GN=HGN1 PE=1 SV=2	XP_011001638.1|-59.1|PREDICTED: glucan endo-1,3-beta-glucosidase-like [Populus euphratica]
XS01G02200	chr1	26323436	26340648	+	XS01G02200	-	Q9SYK9|U74E2_ARATH|-26.5|UDP-glycosyltransferase 74E2 OS=Arabidopsis thaliana OX=3702 GN=UGT74E2 PE=1 SV=1	XP_006469357.1|-70.2|PREDICTED: UDP-glycosyltransferase 74E2-like [Citrus sinensis]
XS01G02644	chr1	38092267	38093746	-	XS01G02644	PF00917.25|MATH|1.9e-16|MATH domain	-	XP_020533158.1|-34.3|BTB/POZ and MATH domain-containing protein 1 isoform X2 [Jatropha curcas]
XS03G11143	chr3	4509303	4509669	-	XS03G11143	-	-	-
XS09G19882	chr9	2325388	2333283	+	XS09G19882	PF08414.9|NADPH_Ox|7.7e-23|Respiratory burst NADPH oxidase	Q9FIJ0|RBOHD_ARATH|-112.2|Respiratory burst oxidase homolog protein D OS=Arabidopsis thaliana OX=3702 GN=RBOHD PE=1 SV=1	XP_006437008.1|-129.0|respiratory burst oxidase homolog protein C [Citrus clementina]_x0001_ESR50248.1 hypothetical protein CICLE_v10030649mg [Citrus clementina]
XS07G18248	chr7	24875168	24877030	-	XS07G18248	PF14432.5|DYW_deaminase|1.8e-39|DYW family of nucleic acid deaminases	Q9SUH6|PP341_ARATH|-129.2|Pentatricopeptide repeat-containing protein At4g30700 OS=Arabidopsis thaliana OX=3702 GN=DYW9 PE=2 SV=1	XP_006380676.2|-273.1|pentatricopeptide repeat-containing protein ELI1, chloroplastic [Populus trichocarpa]_x0001_PNT27195.1 hypothetical protein POPTR_007G050200v3 [Populus trichocarpa]_x0001_PNT27196.1 hypothetical protein POPTR_007G050200v3 [Populus trichocarpa]
XS11G04196	chr11	5909648	5910295	+	XS11G04196	PF13456.5|RVT_3|8e-07|Reverse transcriptase-like	-	OAY52090.1|-2.3|hypothetical protein MANES_04G056900 [Manihot esculenta]
XS14G07825	chr14	14406786	14440246	+	XS14G07825	-	-	XP_015388578.1|0.8|PREDICTED: uncharacterized protein LOC107178209 [Citrus sinensis]
XS06G16886	chr6	25426687	25445787	-	XS06G16886	PF03791.12|KNOX2|2.3e-09|KNOX2 domain	F4HXU3|KNATM_ARATH|-9.2|Protein KNATM OS=Arabidopsis thaliana OX=3702 GN=KNATM PE=1 SV=1	ESR61380.1|-10.4|hypothetical protein CICLE_v10017185mg [Citrus clementina]
XS07G18114	chr7	22576001	22577362	-	XS07G18114	PF01554.17|MatE|3.2e-33|MatE	Q9SLV0|DTX48_ARATH|-139.7|Protein DETOXIFICATION 48 OS=Arabidopsis thaliana OX=3702 GN=DTX48 PE=2 SV=1	XP_007047235.2|-190.6|PREDICTED: protein DETOXIFICATION 49 [Theobroma cacao]
XS13G06919	chr13	11585508	11586431	+	XS13G06919	PF03031.17|NIF|8.9e-28|NLI interacting factor-like phosphatase	Q00IB6|CPL4_ARATH|-10.6|RNA polymerase II C-terminal domain phosphatase-like 4 OS=Arabidopsis thaliana OX=3702 GN=CPL4 PE=1 SV=1	GAY57025.1|-62.3|hypothetical protein CUMW_176220 [Citrus unshiu]
XS07G17149	chr7	481332	482156	-	XS07G17149	PF03087.13|DUF241|2.8e-59|Arabidopsis protein of unknown function	-	XP_022969205.1|-39.6|uncharacterized protein LOC111468272 [Cucurbita maxima]
XS05G14510	chr5	5891630	5892659	-	XS05G14510	PF03629.17|SASA|3.2e-81|Carbohydrate esterase, sialic acid-specific acetylesterase	Q8L9J9|CAES_ARATH|-45.2|Probable carbohydrate esterase At4g34215 OS=Arabidopsis thaliana OX=3702 GN=At4g34215 PE=1 SV=2	XP_009365295.1|-89.5|PREDICTED: probable carbohydrate esterase At4g34215 [Pyrus x bretschneideri]
XS14G07406	chr14	2472298	2473060	-	XS14G07406	-	-	-
XS01G02055	chr1	23996393	23997018	-	XS01G02055	-	-	-
XS07G18224	chr7	24503400	24513657	-	XS07G18224	-	-	-
XS04G12683	chr4	3233790	3243264	+	XS04G12683	PF00641.17|zf-RanBP|2.3e-06|Zn-finger in Ran binding protein and others	-	XP_012447233.1|-31.8|PREDICTED: uncharacterized RNA-binding protein C17H9.04c [Gossypium raimondii]_x0001_XP_012447234.1 PREDICTED: uncharacterized RNA-binding protein C17H9.04c [Gossypium raimondii]_x0001_KJB54067.1 hypothetical protein B456_009G019300 [Gossypium raimondii]_x0001_KJB54068.1 hypothetical protein B456_009G019300 [Gossypium raimondii]
XS02G10635	chr2	32103379	32104062	+	XS02G10635	PF00464.18|SHMT|1.3e-58|Serine hydroxymethyltransferase	Q94JQ3|GLYP3_ARATH|-60.4|Serine hydroxymethyltransferase 3, chloroplastic OS=Arabidopsis thaliana OX=3702 GN=SHM3 PE=1 SV=2	XP_022731977.1|-63.9|serine hydroxymethyltransferase 3, chloroplastic-like isoform X3 [Durio zibethinus]_x0001_XP_022731978.1 serine hydroxymethyltransferase 3, chloroplastic-like isoform X3 [Durio zibethinus]
XS07G18343	chr7	26300269	26305579	+	XS07G18343	PF00106.24|adh_short|4.1e-51|short chain dehydrogenase	P28643|FABG_CUPLA|-14.0|3-oxoacyl-[acyl-carrier-protein] reductase, chloroplastic OS=Cuphea lanceolata OX=3930 GN=CLKR27 PE=2 SV=1	XP_006426138.1|-121.6|uncharacterized protein LOC18036444 [Citrus clementina]_x0001_XP_006466580.1 PREDICTED: 3-oxoacyl-[acyl-carrier-protein] reductase FabG [Citrus sinensis]_x0001_ESR39378.1 hypothetical protein CICLE_v10026237mg [Citrus clementina]_x0001_KDO78863.1 hypothetical protein CISIN_1g040339mg [Citrus sinensis]
XS13G06670	chr13	8263670	8270497	+	XS13G06670	-	-	XP_022723951.1|-1.2|protein HEADING DATE 3B-like [Durio zibethinus]
XS12G05291	chr12	7063317	7087445	-	XS12G05291	-	-	-
XS03G11153	chr3	4706065	4712186	+	XS03G11153	-	-	XP_015581262.1|-23.0|PREDICTED: uncharacterized protein LOC107262098 [Ricinus communis]
XS01G02687	chr1	38642744	38651277	-	XS01G02687	PF00705.17|PCNA_N|1.6e-11|Proliferating cell nuclear antigen, N-terminal domain	-	XP_008806847.1|-0.2|PREDICTED: proliferating cell nuclear antigen-like isoform X2 [Phoenix dactylifera]
XS03G11404	chr3	12792809	12796700	-	XS03G11404	-	-	-
XS11G04030	chr11	1329851	1343393	-	XS11G04030	PF00011.20|HSP20|1.6e-09|Hsp20/alpha crystallin family	Q95661|HS21C_SOLLC|-31.5|Small heat shock protein, chloroplastic OS=Solanum lycopersicum OX=4081 GN=HSP21 PE=2 SV=1	XP_021679758.1|-30.7|small heat shock protein, chloroplastic [Hevea brasiliensis]
XS07G17221	chr7	2132031	2140725	-	XS07G17221	-	-	KDO43931.1|-92.0|hypothetical protein CISIN_1g020734mg [Citrus sinensis]
XS03G12256	chr3	33488185	33496243	+	XS03G12256	PF02458.14|Transferase|4.8e-34|Transferase family	Q9SPU3|BEATL_CLABR|-13.0|Acetyl-CoA-benzylalcohol acetyltransferase OS=Clarkia breweri OX=36903 GN=BEAT PE=1 SV=1	XP_023891678.1|-47.8|acetyl-CoA-benzylalcohol acetyltransferase-like [Quercus suber]_x0001_POF21575.1 acetyl-coa-benzylalcohol acetyltransferase [Quercus suber]
XS12G05629	chr12	15226365	15227227	-	XS12G05629	PF00190.21|Cupin_1|2.7e-39|Cupin	Q6K5Q0|GL21_ORYSJ|-60.8|Putative germin-like protein 2-1 OS=Oryza sativa subsp. japonica OX=39947 GN=Os02g0491600 PE=3 SV=1	XP_021592152.1|-69.6|putative germin-like protein 2-1 [Manihot esculenta]_x0001_OAY31586.1 hypothetical protein MANES_14G124500 [Manihot esculenta]
XS02G09730	chr2	20083860	20086269	+	XS02G09730	PF03108.14|DBD_Tnp_Mut|1.7e-05|MuDR family transposase	-	POE97025.1|-12.4|hypothetical protein CFP56_58606 [Quercus suber]
XS06G16717	chr6	17751722	17752285	-	XS06G16717	PF05678.13|VQ|1.6e-13|VQ motif	O64868|VQ18_ARATH|-13.3|VQ motif-containing protein 18 OS=Arabidopsis thaliana OX=3702 GN=VQ18 PE=3 SV=1	OVA13059.1|-16.7|VQ [Macleaya cordata]
XS10G03173	chr10	8328614	8329121	+	XS10G03173	PF04043.14|PMEI|1.3e-32|Plant invertase/pectin methylesterase inhibitor	O22244|PMEI6_ARATH|-8.9|Pectinesterase inhibitor 6 OS=Arabidopsis thaliana OX=3702 GN=PMEI6 PE=2 SV=1	GAY41380.1|-46.6|hypothetical protein CUMW_059010 [Citrus unshiu]
XS03G11228	chr3	7174707	7178292	-	XS03G11228	-	-	-
XS09G20234	chr9	11458196	11458514	-	XS09G20234	-	-	OMO65340.1|-7.8|hypothetical protein COLO4_31331 [Corchorus olitorius]

## Sheet: young fruit
Table S6. Yellowhorn tissues-specific genes.
Gene ID	chromosome	start	end	strand	gene name	Pfam.acc|hmm.name|Evalue|description	SwissProt.entry|name|logEvalue|description	NR.acc|logEvalue|des
XS05G14690	chr5	9015221	9017527	-	XS05G14690	PF00319.17|SRF-TF|5.8e-25|SRF-type transcription factor (DNA-binding and dimerisation domain)	Q6EP49|MAD27_ORYSJ|-23.4|MADS-box transcription factor 27 OS=Oryza sativa subsp. japonica OX=39947 GN=MADS27 PE=2 SV=2	XP_021888090.1|-24.0|MADS-box transcription factor 23-like isoform X3 [Carica papaya]
XS03G11766	chr3	25147954	25148704	-	XS03G11766	PF00319.17|SRF-TF|7.1e-22|SRF-type transcription factor (DNA-binding and dimerisation domain)	Q9FKK2|AGL62_ARATH|-18.7|Agamous-like MADS-box protein AGL62 OS=Arabidopsis thaliana OX=3702 GN=AGL62 PE=1 SV=1	XP_006435602.1|-38.2|agamous-like MADS-box protein AGL29 [Citrus clementina]_x0001_ESR48842.1 hypothetical protein CICLE_v10032637mg [Citrus clementina]
XS09G20692	chr9	24334342	24335669	-	XS09G20692	PF00010.25|HLH|1.5e-08|Helix-loop-helix DNA-binding domain	Q0V7X4|FIT_ARATH|-63.6|Transcription factor FER-LIKE IRON DEFICIENCY-INDUCED TRANSCRIPTION FACTOR OS=Arabidopsis thaliana OX=3702 GN=FIT PE=1 SV=1	OMO90395.1|-76.0|hypothetical protein COLO4_19192 [Corchorus olitorius]
XS10G02882	chr10	2486690	2488024	-	XS10G02882	PF03106.14|WRKY|1.1e-25|WRKY DNA -binding domain	Q9FLX8|WRK27_ARATH|-43.7|Probable WRKY transcription factor 27 OS=Arabidopsis thaliana OX=3702 GN=WRKY27 PE=2 SV=1	XP_020210484.1|-47.7|probable WRKY transcription factor 27 [Cajanus cajan]_x0001_KYP74843.1 putative WRKY transcription factor 27 [Cajanus cajan]
XS09G19770	chr9	406876	407829	-	XS09G19770	PF00847.19|AP2|1e-12|AP2 domain	Q6J9S1|RA211_ARATH|-36.7|Ethylene-responsive transcription factor RAP2-11 OS=Arabidopsis thaliana OX=3702 GN=RAP2-11 PE=2 SV=1	PPR99744.1|-44.1|hypothetical protein GOBAR_AA20914 [Gossypium barbadense]
XS03G11916	chr3	28327637	28356153	-	XS03G11916	-	F4I171|MD15A_ARATH|-6.1|Mediator of RNA polymerase II transcription subunit 15a OS=Arabidopsis thaliana OX=3702 GN=MED15A PE=1 SV=1	XP_010244438.1|-8.2|PREDICTED: mediator of RNA polymerase II transcription subunit 15a-like [Nelumbo nucifera]
XS01G02546	chr1	36277205	36278924	-	XS01G02546	-	A5JYW9|SIN3_CAEEL|0.9|Paired amphipathic helix protein sin-3 OS=Caenorhabditis elegans OX=6239 GN=sin-3 PE=2 SV=1	XP_022770151.1|-0.3|trihelix transcription factor ASIL2-like [Durio zibethinus]
XS02G09249	chr2	7247452	7250499	+	XS02G09249	-	-	-
XS04G13135	chr4	9939659	9952338	+	XS04G13135	PF13456.5|RVT_3|3.5e-09|Reverse transcriptase-like	-	XP_002669102.1|0.7|predicted protein [Naegleria gruberi]_x0001_EFC36358.1 predicted protein [Naegleria gruberi]
XS12G05571	chr12	13931042	13932691	+	XS12G05571	-	-	XP_006485704.1|-13.9|PREDICTED: uncharacterized ATP-dependent helicase YprA isoform X2 [Citrus sinensis]
XSUNG21046	scaffold66	12564	14482	-	XSUNG21046	PF03171.19|2OG-FeII_Oxy|1.1e-25|2OG-Fe(II) oxygenase superfamily	Q39224|SRG1_ARATH|-50.0|Protein SRG1 OS=Arabidopsis thaliana OX=3702 GN=SRG1 PE=2 SV=1	PSS02966.1|-144.2|hypothetical protein CEY00_Acc21348 [Actinidia chinensis var. chinensis]
XS12G05642	chr12	15305961	15316259	+	XS12G05642	PF01565.22|FAD_binding_4|7.5e-27|FAD binding domain	Q9FZC5|FOX2_ARATH|-191.7|Berberine bridge enzyme-like 4 OS=Arabidopsis thaliana OX=3702 GN=FOX2 PE=2 SV=1	KDO48831.1|-211.0|hypothetical protein CISIN_1g040771mg [Citrus sinensis]
XS13G06849	chr13	10533371	10534138	+	XS13G06849	PF13456.5|RVT_3|8.7e-06|Reverse transcriptase-like	-	OMO55402.1|-2.7|hypothetical protein COLO4_36007 [Corchorus olitorius]
XS04G13243	chr4	11662045	11675503	-	XS04G13243	PF13456.5|RVT_3|2.4e-16|Reverse transcriptase-like	-	PON63652.1|-16.2|Endonuclease/exonuclease/phosphatase [Parasponia andersonii]
XS07G18189	chr7	23885677	23886603	-	XS07G18189	-	-	XP_022741790.1|0.4|probable E3 ubiquitin-protein ligase RHG1A [Durio zibethinus]
XS13G06672	chr13	8289691	8294237	+	XS13G06672	PF13966.5|zf-RVT|6e-07|zinc-binding in reverse transcriptase	-	XP_012835792.1|-2.1|PREDICTED: uncharacterized protein LOC105956483 [Erythranthe guttata]
XS06G17063	chr6	29602388	29606427	-	XS06G17063	-	Q9FGW0|FLA20_ARATH|-7.8|Putative fasciclin-like arabinogalactan protein 20 OS=Arabidopsis thaliana OX=3702 GN=FLA20 PE=3 SV=1	GAV80409.1|-34.0|Fasciclin domain-containing protein [Cephalotus follicularis]
XS12G05853	chr12	18109923	18127710	-	XS12G05853	PF01453.23|B_lectin|2.5e-27|D-mannose binding lectin	Q9ZVA2|EP1L2_ARATH|-20.0|EP1-like glycoprotein 2 OS=Arabidopsis thaliana OX=3702 GN=At1g78830 PE=1 SV=1	KDP21143.1|-58.8|hypothetical protein JCGZ_21614 [Jatropha curcas]
XS15G08836	chr15	16168809	16176321	-	XS15G08836	-	-	-
XS01G00086	chr1	850492	863380	-	XS01G00086	PF02519.13|Auxin_inducible|5.3e-24|Auxin responsive protein	-	XP_022776291.1|-34.3|auxin-responsive protein SAUR40-like [Durio zibethinus]_x0001_XP_022776299.1 auxin-responsive protein SAUR40-like [Durio zibethinus]_x0001_XP_022776308.1 auxin-responsive protein SAUR40-like [Durio zibethinus]_x0001_XP_022776316.1 auxin-responsive protein SAUR40-like [Durio zibethinus]
XS02G09551	chr2	14113065	14115452	-	XS02G09551	PF00118.23|Cpn60_TCP1|1.9e-15|TCP-1/cpn60 chaperonin family	P28769|TCPA_ARATH|-29.4|T-complex protein 1 subunit alpha OS=Arabidopsis thaliana OX=3702 GN=CCT1 PE=1 SV=1	XP_022997956.1|-28.9|T-complex protein 1 subunit alpha [Cucurbita maxima]
XS02G08911	chr2	588069	591651	+	XS02G08911	PF03936.15|Terpene_synth_C|4.1e-61|Terpene synthase family, metal binding domain	Q49SP6|TPGD2_POGCB|-62.0|Germacrene D synthase 2 OS=Pogostemon cablin OX=28511 PE=1 SV=1	XP_018851407.1|-94.7|PREDICTED: (-)-germacrene D synthase-like [Juglans regia]
XS08G18688	chr8	2885061	2887522	+	XS08G18688	PF14368.5|LTP_2|3.9e-05|Probable lipid transfer	P85894|LTP1_MORNI|-18.5|Non-specific lipid-transfer protein 1 OS=Morus nigra OX=85232 PE=1 SV=1	XP_007017081.1|-35.4|PREDICTED: non-specific lipid-transfer protein 1 [Theobroma cacao]_x0001_EOY34700.1 Non-specific lipid-transfer protein, putative [Theobroma cacao]
XS07G18087	chr7	21951507	21954828	+	XS07G18087	PF13456.5|RVT_3|2.1e-15|Reverse transcriptase-like	-	XP_010690674.1|-7.0|PREDICTED: uncharacterized protein LOC104904177 [Beta vulgaris subsp. vulgaris]
XS09G19962	chr9	4154097	4154950	+	XS09G19962	-	-	-
XS07G18237	chr7	24708795	24710240	+	XS07G18237	PF00201.17|UDPGT|9.5e-19|UDP-glucoronosyl and UDP-glucosyl transferase	O22182|U84B1_ARATH|-54.6|UDP-glycosyltransferase 84B1 OS=Arabidopsis thaliana OX=3702 GN=UGT84B1 PE=2 SV=1	XP_021686972.1|-135.3|UDP-glycosyltransferase 84B2-like [Hevea brasiliensis]
XS09G20025	chr9	5579092	5582609	+	XS09G20025	-	-	-
XS08G19414	chr8	23376811	23385108	-	XS08G19414	PF14111.5|DUF4283|3.6e-30|Domain of unknown function (DUF4283)	-	XP_024042230.1|-40.3|uncharacterized protein LOC112099248 [Citrus clementina]
XS15G08406	chr15	5501165	5508337	+	XS15G08406	-	-	PKI40422.1|-5.4|hypothetical protein CRG98_039199 [Punica granatum]
XS02G10087	chr2	25480565	25480993	-	XS02G10087	-	-	CDR40660.1|0.9|CYFA0S05e02982g1_1 [Cyberlindnera fabianii]
XS05G15531	chr5	29941408	29949953	+	XS05G15531	-	-	XP_024030242.1|-2.1|disease resistance-like protein DSC1 isoform X1 [Morus notabilis]
XS03G11955	chr3	28977431	28980606	+	XS03G11955	-	-	-
XS05G15219	chr5	23405505	23408411	+	XS05G15219	-	-	-
XS09G19788	chr9	649376	650577	-	XS09G19788	PF03171.19|2OG-FeII_Oxy|8.4e-27|2OG-Fe(II) oxygenase superfamily	Q9LHN8|F6H1_ARATH|-98.4|Feruloyl CoA ortho-hydroxylase 1 OS=Arabidopsis thaliana OX=3702 GN=F6'H1 PE=1 SV=1	XP_011048230.1|-147.8|PREDICTED: feruloyl CoA ortho-hydroxylase 1-like [Populus euphratica]
XS05G14225	chr5	2166070	2166909	+	XS05G14225	PF00067.21|p450|8.2e-30|Cytochrome P450	Q9LIP4|C71BX_ARATH|-28.0|Cytochrome P450 71B36 OS=Arabidopsis thaliana OX=3702 GN=CYP71B36 PE=3 SV=1	KDO38362.1|-90.2|hypothetical protein CISIN_1g009872mg [Citrus sinensis]
XS03G11121	chr3	3891177	3892431	-	XS03G11121	-	-	-
XS05G15077	chr5	20033845	20041647	-	XS05G15077	-	-	-
XS03G11775	chr3	25282915	25297125	+	XS03G11775	PF00067.21|p450|2.4e-54|Cytochrome P450	Q6WNQ8|C81E8_MEDTR|-87.8|Cytochrome P450 81E8 OS=Medicago truncatula OX=3880 GN=CYP81E8 PE=2 SV=1	XP_012079326.1|-159.8|isoflavone 3'-hydroxylase [Jatropha curcas]_x0001_KDP32014.1 hypothetical protein JCGZ_12475 [Jatropha curcas]
XS03G10995	chr3	489343	491804	+	XS03G10995	PF04564.14|U-box|3.7e-13|U-box domain	Q9FGD7|PUB50_ARATH|-23.2|Putative U-box domain-containing protein 50 OS=Arabidopsis thaliana OX=3702 GN=PUB50 PE=3 SV=1	GAY38806.1|-25.1|hypothetical protein CUMW_039500 [Citrus unshiu]
XS11G04228	chr11	7668026	7677646	-	XS11G04228	PF13359.5|DDE_Tnp_4|1.8e-14|DDE superfamily endonuclease	-	XP_016172940.1|-45.0|uncharacterized protein LOC107615388 [Arachis ipaensis]
XS06G16704	chr6	17602390	17602593	-	XS06G16704	-	-	XP_019173870.1|-16.9|PREDICTED: uncharacterized protein LOC109169442 [Ipomoea nil]
XS04G12857	chr4	5539132	5539449	-	XS04G12857	-	-	-
XS05G14610	chr5	7479419	7480075	+	XS05G14610	-	-	KZN01113.1|0.8|hypothetical protein DCAR_009867 [Daucus carota subsp. sativus]
XS01G02412	chr1	33608447	33610031	+	XS01G02412	-	-	-
XS03G11688	chr3	23283032	23292067	+	XS03G11688	-	-	-
XS08G18683	chr8	2726518	2727293	+	XS08G18683	PF14368.5|LTP_2|2.4e-05|Probable lipid transfer	P80273|NLTP3_VITSX|-14.3|Non-specific lipid-transfer protein P3 OS=Vitis sp. OX=3604 PE=1 SV=2	XP_007017081.1|-36.7|PREDICTED: non-specific lipid-transfer protein 1 [Theobroma cacao]_x0001_EOY34700.1 Non-specific lipid-transfer protein, putative [Theobroma cacao]
XS13G06897	chr13	11285842	11290603	+	XS13G06897	PF00005.26|ABC_tran|6.8e-17|ABC transporter	Q84K47|AB2A_ARATH|-153.6|ABC transporter A family member 2 OS=Arabidopsis thaliana OX=3702 GN=ABCA2 PE=2 SV=1	XP_016646812.1|-159.6|PREDICTED: ABC transporter A family member 2-like isoform X2 [Prunus mume]
XS04G13496	chr4	18653965	18656387	-	XS04G13496	-	-	XP_017233336.1|-18.7|PREDICTED: uncharacterized protein LOC108207396 [Daucus carota subsp. sativus]
XS01G01181	chr1	11834442	11835313	-	XS01G01181	-	-	-
XS08G19389	chr8	22975189	22991769	+	XS08G19389	-	-	-
XS07G17961	chr7	19611661	19626586	-	XS07G17961	-	-	GAY59826.1|-2.9|hypothetical protein CUMW_197430 [Citrus unshiu]
XS08G19160	chr8	17718098	17727649	+	XS08G19160	PF03105.18|SPX|6.2e-07|SPX domain	Q94A21|SPX4_ARATH|-5.5|SPX domain-containing protein 4 OS=Arabidopsis thaliana OX=3702 GN=SPX4 PE=2 SV=1	XP_012073199.1|-33.0|SPX domain-containing protein 1 isoform X2 [Jatropha curcas]_x0001_KDP37095.1 hypothetical protein JCGZ_06151 [Jatropha curcas]
XS02G10913	chr2	34985128	34986569	-	XS02G10913	PF13041.5|PPR_2|4.3e-18|PPR repeat family	O04504|PPR27_ARATH|-61.1|Pentatricopeptide repeat-containing protein At1g09820 OS=Arabidopsis thaliana OX=3702 GN=At1g09820 PE=2 SV=1	GAY54370.1|-109.3|hypothetical protein CUMW_156210 [Citrus unshiu]
XS01G02384	chr1	32728333	32730806	+	XS01G02384	-	-	ONI05795.1|-89.4|hypothetical protein PRUPE_5G024200 [Prunus persica]
XS08G19007	chr8	11906789	11929514	+	XS08G19007	PF00069.24|Pkinase|2.2e-34|Protein kinase domain	Q8VZG8|MIK2_ARATH|-81.4|MDIS1-interacting receptor like kinase 2 OS=Arabidopsis thaliana OX=3702 GN=MIK2 PE=1 SV=3	XP_023911752.1|-134.7|probable leucine-rich repeat receptor-like protein kinase At1g35710 [Quercus suber]
XS07G17257	chr7	2838976	2846194	+	XS07G17257	PF00957.20|Synaptobrevin|3e-14|Synaptobrevin	Q9ZTW3|VA721_ARATH|-16.1|Vesicle-associated membrane protein 721 OS=Arabidopsis thaliana OX=3702 GN=VAMP721 PE=2 SV=1	XP_021630335.1|-14.1|putative vesicle-associated membrane protein 726 [Manihot esculenta]_x0001_OAY34718.1 hypothetical protein MANES_12G041400 [Manihot esculenta]
XS06G16553	chr6	14954924	14956232	+	XS06G16553	-	-	XP_024020525.1|-16.4|zinc finger BED domain-containing protein RICESLEEPER 2-like [Morus notabilis]
XS05G14876	chr5	13487761	13519968	+	XS05G14876	-	-	-
XS04G13292	chr4	13147565	13155705	-	XS04G13292	-	-	XP_019157985.1|-7.1|PREDICTED: uncharacterized protein LOC109154706 [Ipomoea nil]
XS03G11956	chr3	28997092	28998930	-	XS03G11956	PF13456.5|RVT_3|8.3e-19|Reverse transcriptase-like	-	XP_022846413.1|-50.5|uncharacterized protein LOC111369168 [Olea europaea var. sylvestris]
XS02G08912	chr2	612802	615664	+	XS02G08912	PF03936.15|Terpene_synth_C|7.5e-62|Terpene synthase family, metal binding domain	Q49SP3|TPSPS_POGCB|-52.5|Patchoulol synthase OS=Pogostemon cablin OX=28511 PE=1 SV=1	XP_006374233.2|-88.7|valencene synthase [Populus trichocarpa]_x0001_PNT00167.1 hypothetical protein POPTR_015G032100v3 [Populus trichocarpa]
XS13G06974	chr13	12525621	12526987	+	XS13G06974	-	-	XP_021802891.1|-9.8|uncharacterized protein LOC110746980 [Prunus avium]
XS08G19120	chr8	16484984	16489718	+	XS08G19120	-	-	PRQ19701.1|-11.3|putative ribonuclease H [Rosa chinensis]
XS07G17709	chr7	15201574	15202481	-	XS07G17709	PF03087.13|DUF241|1e-19|Arabidopsis protein of unknown function	-	EOX90709.1|-23.6|Selection and upkeep of intraepithelial T-cells protein 6, putative [Theobroma cacao]
XS02G09162	chr2	5536705	5555462	-	XS02G09162	-	-	-
XS06G16935	chr6	26616235	26631637	-	XS06G16935	-	-	-
XS11G04913	chr11	21067044	21068279	-	XS11G04913	-	-	-
XS02G09266	chr2	7532832	7533590	-	XS02G09266	PF03018.13|Dirigent|3.7e-25|Dirigent-like protein	Q7Y225|DIR16_ARATH|-95.2|Dirigent protein 16 OS=Arabidopsis thaliana OX=3702 GN=DIR16 PE=2 SV=1	XP_019413949.1|-100.7|PREDICTED: dirigent protein 16-like [Lupinus angustifolius]_x0001_OIV98856.1 hypothetical protein TanjilG_12024 [Lupinus angustifolius]
XS08G19279	chr8	20701077	20701597	-	XS08G19279	-	-	-
XS09G20013	chr9	5276975	5278246	+	XS09G20013	-	P06599|EXTN_DAUCA|-75.5|Extensin OS=Daucus carota OX=4039 PE=2 SV=1	XP_024453025.1|-209.8|extensin-2-like [Populus trichocarpa]
XS08G18641	chr8	1472073	1475263	+	XS08G18641	PF00067.21|p450|4.1e-82|Cytochrome P450	Q43135|C79A1_SORBI|-86.0|Tyrosine N-monooxygenase OS=Sorghum bicolor OX=4558 GN=CYP79A1 PE=1 SV=3	AHI88992.1|-175.4|CYP79D6v4 [Populus nigra]
XS10G02801	chr10	924029	942006	+	XS10G02801	-	-	XP_018847480.1|0.3|PREDICTED: uncharacterized protein LOC109010952 [Juglans regia]_x0001_XP_018854047.1 PREDICTED: uncharacterized protein LOC109016035 [Juglans regia]
XS11G04922	chr11	21337567	21356633	+	XS11G04922	PF01397.20|Terpene_synth|5.1e-21|Terpene synthase, N-terminal domain	B9RI00|TPS6_RICCO|-30.4|Probable terpene synthase 6 OS=Ricinus communis OX=3988 GN=TPS6 PE=3 SV=1	APD77393.1|-34.5|terpene synthase 12 [Tripterygium wilfordii]
XS02G09041	chr2	3019366	3020238	+	XS02G09041	-	-	-
XS03G11907	chr3	28162867	28168763	+	XS03G11907	PF04450.11|BSP|1.6e-40|Peptidase of plants and bacteria	-	XP_006486988.1|-61.3|PREDICTED: uncharacterized protein LOC102627881 [Citrus sinensis]_x0001_GAY66594.1 hypothetical protein CUMW_250010 [Citrus unshiu]
XS08G19047	chr8	14091742	14095515	+	XS08G19047	-	-	-
XS06G17085	chr6	29887901	29893595	-	XS06G17085	PF01554.17|MatE|5.4e-13|MatE	Q8L731|DTX12_ARATH|-37.0|Protein DETOXIFICATION 12 OS=Arabidopsis thaliana OX=3702 GN=DTX12 PE=2 SV=1	PSR91111.1|-53.6|Protein DETOXIFICATION like [Actinidia chinensis var. chinensis]
XS04G13219	chr4	11273471	11274615	+	XS04G13219	-	-	-
XS07G18250	chr7	24928400	24929705	-	XS07G18250	-	-	XP_017217082.1|-9.2|PREDICTED: uncharacterized protein LOC108194640 [Daucus carota subsp. sativus]
XS01G02282	chr1	29505472	29513100	-	XS01G02282	-	-	-
XS04G12858	chr4	5540988	5543489	+	XS04G12858	PF01627.22|Hpt|5.7e-08|Hpt domain	Q0JJE3|PHP1_ORYSJ|-27.6|Pseudo histidine-containing phosphotransfer protein 1 OS=Oryza sativa subsp. japonica OX=39947 GN=PHP1 PE=3 SV=2	ESR36934.1|-42.9|hypothetical protein CICLE_v10030222mg, partial [Citrus clementina]
XS06G16348	chr6	11159778	11165163	+	XS06G16348	-	-	-
XS04G13837	chr4	31060301	31066737	+	XS04G13837	-	-	SOV17529.1|0.5|conserved Plasmodium protein, unknown function [Plasmodium sp. gorilla clade G2]
XS11G04711	chr11	18481490	18486124	-	XS11G04711	-	-	-
XS08G19071	chr8	14679898	14681925	+	XS08G19071	PF05617.10|Prolamin_like|9.9e-10|Prolamin-like	-	PKI45761.1|0.5|hypothetical protein CRG98_033846 [Punica granatum]
XS11G04924	chr11	21372910	21373820	+	XS11G04924	PF03936.15|Terpene_synth_C|3.8e-41|Terpene synthase family, metal binding domain	Q6Q3H3|TPSGD_VITVI|-25.2|(-)-germacrene D synthase OS=Vitis vinifera OX=29760 GN=VIT_19s0014g04930 PE=1 SV=1	XP_024046953.1|-55.4|probable terpene synthase 6 [Citrus clementina]
XS07G17529	chr7	9893843	9896169	+	XS07G17529	-	-	GAY49093.1|-2.8|hypothetical protein CUMW_116630, partial [Citrus unshiu]
XS11G05062	chr11	23022430	23023382	-	XS11G05062	-	-	-
XS10G03088	chr10	6570730	6571380	+	XS10G03088	PF01754.15|zf-A20|1.4e-10|A20-like zinc finger	Q6Z541|SAP12_ORYSJ|-16.0|Zinc finger A20 and AN1 domain-containing stress-associated protein 12 OS=Oryza sativa subsp. japonica OX=39947 GN=SAP12 PE=2 SV=1	XP_002318269.2|-17.4|zinc finger A20 and AN1 domain-containing stress-associated protein 9 [Populus trichocarpa]_x0001_PNT10869.1 hypothetical protein POPTR_012G130100v3 [Populus trichocarpa]
XS12G05167	chr12	2464484	2470605	-	XS12G05167	-	-	-
XS11G04035	chr11	1374636	1375370	+	XS11G04035	PF13639.5|zf-RING_2|9e-14|Ring finger domain	P29128|ICP0_BHV1J|-3.2|E3 ubiquitin-protein ligase ICP0 OS=Bovine herpesvirus 1.1 (strain Jura) OX=31518 GN=BICP0 PE=1 SV=1	XP_002310515.1|-7.5|uncharacterized protein LOC7486098 [Populus trichocarpa]_x0001_PNT28241.1 hypothetical protein POPTR_007G107000v3 [Populus trichocarpa]
XS03G11753	chr3	24935611	24936042	+	XS03G11753	PF00188.25|CAP|1e-20|Cysteine-rich secretory protein family	P11670|PRB1_TOBAC|-50.1|Basic form of pathogenesis-related protein 1 OS=Nicotiana tabacum OX=4097 PE=3 SV=1	KDP36354.1|-53.2|hypothetical protein JCGZ_09851 [Jatropha curcas]
XS01G01889	chr1	20965644	20966114	+	XS01G01889	PF08613.10|Cyclin|0.00011|Cyclin	Q9LJ45|CCU11_ARATH|-17.0|Cyclin-U1-1 OS=Arabidopsis thaliana OX=3702 GN=CYCU1-1 PE=1 SV=1	PNX75109.1|-17.4|cyclin U1-1 [Trifolium pratense]
XS05G15150	chr5	21763368	21769900	+	XS05G15150	-	-	-
XS05G14587	chr5	7064102	7065201	-	XS05G14587	-	-	XP_024045337.1|-8.5|uncharacterized protein LOC112100351 [Citrus clementina]
XS08G18991	chr8	11203360	11218646	-	XS08G18991	-	-	-
XS05G14045	chr5	513888	515954	-	XS05G14045	PF01535.19|PPR|9.7e-09|PPR repeat	Q9C501|PPR70_ARATH|-153.4|Pentatricopeptide repeat-containing protein At1g33350 OS=Arabidopsis thaliana OX=3702 GN=PCMP-E57 PE=2 SV=1	XP_006478286.1|-215.9|PREDICTED: pentatricopeptide repeat-containing protein At1g33350 [Citrus sinensis]
XS05G14300	chr5	3050746	3067567	-	XS05G14300	-	-	-
XS03G12145	chr3	32134868	32135332	+	XS03G12145	PF14009.5|DUF4228|8.5e-21|Domain of unknown function (DUF4228)	-	XP_023512236.1|-15.8|uncharacterized protein LOC111777025 [Cucurbita pepo subsp. pepo]
XS14G07473	chr14	3534205	3535575	+	XS14G07473	-	-	WP_071925762.1|0.9|esterase family protein [Nocardia soli]_x0001_APE32741.1 mycolyltransferase [Nocardia soli]
XS13G06548	chr13	6469148	6473355	-	XS13G06548	-	-	-
XS01G02559	chr1	36422651	36423272	+	XS01G02559	-	-	KDP28880.1|-3.4|hypothetical protein JCGZ_14651 [Jatropha curcas]
XS01G01101	chr1	11121699	11122202	-	XS01G01101	-	-	-
XS06G16588	chr6	15508350	15523547	-	XS06G16588	-	Q9FLX9|NLE1_ARATH|-17.2|Notchless protein homolog OS=Arabidopsis thaliana OX=3702 GN=NLE1 PE=2 SV=1	XP_011080029.1|-16.7|notchless protein homolog [Sesamum indicum]
XS04G13284	chr4	12980841	12983790	+	XS04G13284	PF00190.21|Cupin_1|2.3e-23|Cupin	Q9FMA8|GL111_ARATH|-96.8|Germin-like protein subfamily 1 member 11 OS=Arabidopsis thaliana OX=3702 GN=At5g38940 PE=2 SV=1	XP_022720008.1|-124.2|germin-like protein subfamily 1 member 13 [Durio zibethinus]
XS14G07499	chr14	4217225	4217735	+	XS14G07499	PF06522.10|B12D|1.3e-23|NADH-ubiquinone reductase complex 1 MLRQ subunit	-	XP_012088052.1|-36.1|uncharacterized protein LOC105646742 [Jatropha curcas]_x0001_KDP24288.1 hypothetical protein JCGZ_25584 [Jatropha curcas]
XS05G15206	chr5	23130563	23130961	+	XS05G15206	PF13456.5|RVT_3|8.3e-17|Reverse transcriptase-like	-	POE71500.1|-2.9|hypothetical protein CFP56_34310 [Quercus suber]
XS10G03091	chr10	6613548	6632309	+	XS10G03091	PF01754.15|zf-A20|8.9e-10|A20-like zinc finger	Q6Z541|SAP12_ORYSJ|-14.6|Zinc finger A20 and AN1 domain-containing stress-associated protein 12 OS=Oryza sativa subsp. japonica OX=39947 GN=SAP12 PE=2 SV=1	GAU11614.1|-17.4|hypothetical protein TSUD_346060 [Trifolium subterraneum]
XS02G08968	chr2	1627981	1629572	+	XS02G08968	PF02365.14|NAM|1.5e-15|No apical meristem (NAM) protein	Q9M0F8|NAC75_ARATH|-0.6|NAC domain-containing protein 75 OS=Arabidopsis thaliana OX=3702 GN=NAC075 PE=2 SV=1	XP_006478770.1|-56.8|PREDICTED: NAC domain-containing protein 83-like [Citrus sinensis]_x0001_XP_024043270.1 NAC domain-containing protein 83-like [Citrus clementina]
XS01G02402	chr1	33224229	33226724	+	XS01G02402	PF14111.5|DUF4283|7.5e-08|Domain of unknown function (DUF4283)	-	XP_015387877.1|-10.5|PREDICTED: uncharacterized protein LOC107177871 [Citrus sinensis]_x0001_XP_024041959.1 uncharacterized protein LOC112099090 [Citrus clementina]
XS14G07778	chr14	13446665	13448725	+	XS14G07778	-	-	XP_018835406.1|-12.4|PREDICTED: exportin-4 [Juglans regia]
XS09G20036	chr9	5860275	5873176	-	XS09G20036	PF03054.15|tRNA_Me_trans|4.5e-06|tRNA methyl transferase	A1R0A7|MNMA_BORT9|-5.4|tRNA-specific 2-thiouridylase MnmA OS=Borrelia turicatae (strain 91E135) OX=314724 GN=mnmA PE=3 SV=1	XP_004142116.1|-30.1|PREDICTED: mitochondrial tRNA-specific 2-thiouridylase 1 [Cucumis sativus]_x0001_KGN54175.1 hypothetical protein Csa_4G291390 [Cucumis sativus]
XS03G11461	chr3	14791746	14791962	-	XS03G11461	-	-	-
XS05G14689	chr5	9008753	9012664	+	XS05G14689	-	-	-
XS11G04123	chr11	3256551	3260809	-	XS11G04123	-	-	XP_012854394.1|-19.2|PREDICTED: uncharacterized protein LOC105973899 [Erythranthe guttata]
XS03G11252	chr3	8036442	8038313	-	XS03G11252	PF14392.5|zf-CCHC_4|3.5e-08|Zinc knuckle	-	XP_017245463.1|-4.1|PREDICTED: uncharacterized protein LOC108217125 [Daucus carota subsp. sativus]
XS02G10953	chr2	35347166	35348654	+	XS02G10953	-	G5EBI4|CEEH1_CAEEL|-3.2|Epoxide hydrolase 1 OS=Caenorhabditis elegans OX=6239 GN=ceeh-1 PE=1 SV=1	XP_020212369.1|-35.8|uncharacterized protein LOC109796920 [Cajanus cajan]
XS08G19135	chr8	16877614	16878015	+	XS08G19135	PF07727.13|RVT_2|4.5e-12|Reverse transcriptase (RNA-dependent DNA polymerase)	Q94HW2|POLR1_ARATH|-9.8|Retrovirus-related Pol polyprotein from transposon RE1 OS=Arabidopsis thaliana OX=3702 GN=RE1 PE=2 SV=1	PNX91753.1|-11.2|hypothetical protein L195_g047887, partial [Trifolium pratense]
XS09G19820	chr9	1031186	1034391	+	XS09G19820	PF13639.5|zf-RING_2|3.5e-07|Ring finger domain	Q9FMM4|RHG1A_ARATH|-7.0|Probable E3 ubiquitin-protein ligase RHG1A OS=Arabidopsis thaliana OX=3702 GN=RHG1A PE=2 SV=1	PIN21076.1|-9.8|hypothetical protein CDL12_06234 [Handroanthus impetiginosus]
XS15G08851	chr15	16587102	16597904	+	XS15G08851	-	-	-
XS13G06494	chr13	5743059	5748710	-	XS13G06494	PF07714.16|Pkinase_Tyr|4.8e-31|Protein tyrosine kinase	F4IB81|LYK3_ARATH|-7.0|LysM domain receptor-like kinase 3 OS=Arabidopsis thaliana OX=3702 GN=LYK3 PE=2 SV=1	XP_017217461.1|-104.4|PREDICTED: lysM domain receptor-like kinase 4 [Daucus carota subsp. sativus]_x0001_KZM89104.1 hypothetical protein DCAR_026179 [Daucus carota subsp. sativus]
XS15G08510	chr15	7078210	7082698	-	XS15G08510	PF03108.14|DBD_Tnp_Mut|8e-15|MuDR family transposase	-	XP_024035551.1|-31.9|uncharacterized protein LOC112096358 [Citrus clementina]
XS05G15180	chr5	22466492	22489406	-	XS05G15180	PF03016.14|Exostosin|2.3e-43|Exostosin family	Q3EAR7|GLYT2_ARATH|-6.0|Probable glycosyltransferase At3g42180 OS=Arabidopsis thaliana OX=3702 GN=At3g42180 PE=2 SV=2	XP_022749341.1|-147.1|probable glucuronosyltransferase GUT1, partial [Durio zibethinus]
XS03G12035	chr3	30455891	30464526	-	XS03G12035	-	-	XP_010496968.1|-18.3|PREDICTED: uncharacterized protein LOC104773993 [Camelina sativa]
XS12G05820	chr12	17731769	17732225	+	XS12G05820	-	-	-
