# Supplementary material for: The genome assembly and annotation of yellowhorn (Xanthoceras sorbifolium Bunge)
Source: Gigascience. 2019 Jun 26;8(6):giz071. doi: 10.1093/gigascience/giz071 (PMC6593362; doi:10.1093/gigascience/giz071)
Supplement: giz071_Supplemental_Files [file giz071_supplemental_files.zip › Table S7.xlsx]

## Sheet: hermaphrodite flower
Table S7. GO enrichment of yellowhorn tissues-specific genes.
GO_accession	Description	GeneNames	Ontology	pValue	qValue	fg	bg
GO:0002239	response to oomycetes	XS06G16260,XS07G18409,XS07G18410,XS05G15226	BP	0.0064	0.0204	4	52
GO:0055114	oxidation-reduction process	XS06G16260,XS06G16306,XS07G18159,XS08G18597,XS08G18648,XS08G19238,XS09G19784,XS01G01375,XS09G20110,XS01G01691,XS12G05245,XS12G05444,XS12G05702,XS12G05926,XS01G01899,XS14G07310,XS14G07974,XS14G07975,XS15G08263,XS15G08859,XS01G00264,XS02G08976,XS02G10057,XS03G11003,XS03G11454,XS04G12963,XS04G13689,XS05G14522,XS01G00911,XS05G15469	BP	0.00883	0.0250183	30	1354
GO:1905392	plant organ morphogenesis	XS07G18104,XS07G18139,XS01G00511,XS05G14424	BP	0.01118	0.0271514	4	61
GO:0010942	positive regulation of cell death	XS07G18409,XS07G18410	BP	0.01223	0.0283514	2	12
GO:0010016	shoot system morphogenesis	XS07G18104,XS07G18139,XS05G14424	BP	0.01243	0.0275622	3	34
GO:0010941	regulation of cell death	XS07G18409,XS07G18410,XS02G10057	BP	0.01802	0.0316903	3	39
GO:0042594	response to starvation	XS07G18104,XS07G18139,XS05G14424	BP	0.0311	0.0428676	3	48
GO:0031668	cellular response to extracellular stimulus	XS07G18104,XS07G18139,XS05G14424	BP	0.03279	0.0440076	3	49
GO:0009636	response to toxic substance	XS15G08832,XS01G00264,XS01G02649,XS04G12677	BP	0.03861	0.05049	4	89
GO:0006952	defense response	XS06G16260,XS07G18409,XS07G18410,XS01G01244,XS01G01256,XS08G18816,XS08G19101,XS08G19453,XS08G19494,XS15G08778,XS01G02611,XS01G00264,XS02G09273,XS02G09657,XS02G10594,XS03G11755,XS05G14428,XS05G15226	BP	0.03871	0.0493553	18	806
GO:0072593	reactive oxygen species metabolic process	XS07G18409,XS07G18410,XS12G05444,XS01G01899	BP	0.03997	0.0497188	4	90
GO:0051014	actin filament severing	XS14G07802	BP	0.04234	0.0479853	1	3
GO:0071496	cellular response to external stimulus	XS07G18104,XS07G18139,XS05G14424	BP	0.04593	0.04593	3	56
GO:0004497	monooxygenase activity	XS06G16306,XS07G18159,XS08G18597,XS08G18648,XS01G01375,XS09G20110,XS12G05245,XS14G07310,XS15G08859,XS03G11003,XS04G13689,XS05G14522,XS01G00911,XS05G15469	MF	0.00016	0.00448	14	306
GO:0045735	nutrient reservoir activity	XS11G04734,XS11G04735,XS02G09426	MF	0.00387	0.013545	3	22
GO:0030545	receptor regulator activity	XS07G18104,XS07G18139,XS05G14424	MF	0.00441	0.0129979	3	23
GO:0048018	receptor ligand activity	XS07G18104,XS07G18139,XS05G14424	MF	0.00441	0.0129979	3	23
GO:0016491	oxidoreductase activity	XS06G16260,XS06G16306,XS07G18159,XS08G18597,XS08G18648,XS08G19238,XS09G19784,XS01G01375,XS09G20110,XS01G01691,XS12G05245,XS12G05444,XS12G05926,XS01G01899,XS14G07310,XS14G07974,XS14G07975,XS15G08263,XS15G08859,XS01G00264,XS02G08976,XS02G10057,XS03G11003,XS03G11454,XS04G12963,XS04G13689,XS05G14522,XS01G00911,XS05G15469	MF	0.00678	0.01582	29	1239
GO:0051213	dioxygenase activity	XS06G16260,XS08G19238,XS09G19784,XS01G01691,XS15G08263	MF	0.03246	0.0504933	5	121
GO:0016765	transferase activity, transferring alkyl or aryl (other than methyl) groups	XS08G18887,XS08G18891,XS15G08832,XS01G00264,XS02G09273	MF	0.03876	0.054264	5	127
GO:0016798	hydrolase activity, acting on glycosyl bonds	XS09G20484,XS10G03147,XS15G08648,XS01G02461,XS02G10799,XS02G10800,XS05G15024,XS05G15463,XS05G15577	MF	0.04793	0.04793	9	323
GO:0048046	apoplast	XS07G18104,XS07G18139,XS01G02461,XS02G10799,XS02G10800,XS05G14424,XS01G00878,XS01G00885,XS05G15024,XS05G15463	CC	4.2e-05	0.000336	10	163
GO:0005576	extracellular region	XS07G18104,XS07G18139,XS01G01254,XS10G03147,XS12G05444,XS12G05453,XS12G06041,XS01G01899,XS14G07443,XS14G07474,XS15G08648,XS01G02461,XS02G10057,XS02G10799,XS02G10800,XS03G11137,XS01G00511,XS05G14424,XS01G00878,XS01G00885,XS05G15024,XS05G15286,XS05G15463,XS05G15577	CC	0.00018	0.00072	24	856
GO:0031224	intrinsic component of membrane	XS06G16243,XS06G16306,XS06G16678,XS06G16856,XS07G17490,XS07G17572,XS07G18112,XS07G18159,XS07G18409,XS07G18410,XS07G18493,XS01G01239,XS08G18597,XS08G18648,XS08G19333,XS08G19394,XS08G19453,XS08G19494,XS08G19525,XS01G01375,XS10G03792,XS11G03954,XS11G03955,XS11G03956,XS12G05245,XS12G05570,XS12G05797,XS13G06188,XS13G06743,XS13G06783,XS13G06922,XS14G07303,XS14G07308,XS14G07310,XS01G01960,XS14G07682,XS1…	CC	0.01504	0.0401067	56	3430
GO:0016021	integral component of membrane	XS06G16243,XS06G16306,XS06G16678,XS06G16856,XS07G17490,XS07G17572,XS07G18112,XS07G18159,XS07G18409,XS07G18410,XS07G18493,XS01G01239,XS08G18597,XS08G18648,XS08G19333,XS08G19394,XS08G19453,XS08G19494,XS08G19525,XS01G01375,XS10G03792,XS11G03954,XS11G03955,XS11G03956,XS12G05245,XS12G05570,XS12G05797,XS13G06188,XS13G06743,XS13G06783,XS13G06922,XS14G07308,XS14G07310,XS01G01960,XS14G07682,XS15G08238,XS1…	CC	0.01706	0.03412	54	3303
GO:0044425	membrane part	XS06G16243,XS06G16306,XS06G16678,XS06G16856,XS07G17490,XS07G17572,XS07G18112,XS07G18159,XS07G18409,XS07G18410,XS07G18493,XS01G01239,XS08G18597,XS08G18648,XS08G19333,XS08G19394,XS08G19453,XS08G19494,XS08G19525,XS01G01375,XS10G03792,XS11G03954,XS11G03955,XS11G03956,XS12G05245,XS12G05570,XS12G05797,XS13G06188,XS13G06743,XS13G06783,XS13G06922,XS14G07303,XS14G07308,XS14G07310,XS01G01960,XS14G07682,XS1…	CC	0.03468	0.055488	56	3578
GO:0033646	host intracellular part	XS08G19394	CC	0.03764	0.0463262	1	3
GO:0043656	intracellular region of host	XS08G19394	CC	0.03764	0.0463262	1	3

## Sheet: leaf
Table S7. GO enrichment of yellowhorn tissues-specific genes.
GO_accession	Description	GeneNames	Ontology	pValue	qValue	fg	bg	level
GO:0009860	pollen tube growth	XS07G17929,XS10G03539	BP	0.0026	0.0485333	2	17	4
GO:0048588	developmental cell growth	XS07G17929,XS10G03539	BP	0.0036	0.0288	2	20	4
GO:0048868	pollen tube development	XS07G17929,XS10G03539	BP	0.0036	0.0288	2	20	4
GO:0009826	unidimensional cell growth	XS07G17929,XS10G03539	BP	0.006	0.0336	2	26	4
GO:0009856	pollination	XS07G17929,XS10G03539	BP	0.0065	0.0303333	2	27	3
GO:0044706	multi-multicellular organism process	XS07G17929,XS10G03539	BP	0.0069	0.0276	2	28	3
GO:0060560	developmental growth involved in morphogenesis	XS07G17929,XS10G03539	BP	0.0085	0.02975	2	31	4
GO:0016049	cell growth	XS07G17929,XS10G03539	BP	0.0166	0.04648	2	44	3
GO:0080117	secondary growth	XS03G12212	BP	0.0179	0.040096	1	4	4
GO:0080190	lateral growth	XS03G12212	BP	0.0179	0.040096	1	4	3
GO:0048589	developmental growth	XS07G17929,XS10G03539	BP	0.0228	0.04256	2	52	3
GO:0009846	pollen germination	XS07G17929	BP	0.0398	0.054361	1	9	3
GO:0040007	growth	XS07G17929,XS10G03539,XS03G12212	BP	0.0443	0.0563818	3	176	2
GO:0048468	cell development	XS07G17929,XS10G03539	BP	0.0446	0.0531404	2	75	4
GO:0021700	developmental maturation	XS10G03539,XS02G09956	BP	0.049	0.0498909	2	79	3
GO:0032989	cellular component morphogenesis	XS07G17929,XS10G03539	BP	0.049	0.0498909	2	79	4
GO:0019787	ubiquitin-like protein transferase activity	XS10G03668,XS05G14155	MF	0.023	0.0434444	2	53	4
GO:0098554	cytoplasmic side of endoplasmic reticulum membrane	XS07G18065	CC	0.017	0.068	1	4	4
GO:0016021	integral component of membrane	XS07G17184,XS07G17245,XS07G17392,XS07G17573,XS07G17929,XS07G18065,XS08G18998,XS08G19322,XS10G03627,XS10G03879,XS11G03997,XS11G04040,XS11G04145,XS11G04320,XS11G04437,XS01G01663,XS02G09832,XS02G10552,XS03G12212,XS05G14155,XS05G14521	CC	0.019	0.038	21	3303	4
GO:0031224	intrinsic component of membrane	XS07G17184,XS07G17245,XS07G17392,XS07G17573,XS07G17929,XS07G18065,XS08G18998,XS08G19322,XS10G03627,XS10G03879,XS11G03997,XS11G04040,XS11G04145,XS11G04320,XS11G04437,XS01G01663,XS02G09832,XS02G10552,XS03G12212,XS05G14155,XS05G14521	CC	0.028	0.0448	21	3430	3
GO:0098562	cytoplasmic side of membrane	XS07G18065	CC	0.029	0.0386667	1	7	4
GO:0098552	side of membrane	XS07G18065	CC	0.037	0.0422857	1	9	3
GO:0044425	membrane part	XS07G17184,XS07G17245,XS07G17392,XS07G17573,XS07G17929,XS07G18065,XS08G18998,XS08G19322,XS10G03627,XS10G03879,XS11G03997,XS11G04040,XS11G04145,XS11G04320,XS11G04437,XS01G01663,XS02G09832,XS02G10552,XS03G12212,XS05G14155,XS05G14521	CC	0.044	0.044	21	3578	2

## Sheet: shoot
Table S7. GO enrichment of yellowhorn tissues-specific genes.
GO_accession	Description	GeneNames	Ontology	pValue	qValue	fg	bg	level
GO:0022603	regulation of anatomical structure morphogenesis	XS07G18100,XS09G19985,XSUNG20995	BP	0.002	0.082	3	71	4
GO:0009653	anatomical structure morphogenesis	XS07G18100,XS07G18114,XS09G19985,XSUNG20995	BP	0.0039	0.07995	4	182	3
GO:0006970	response to osmotic stress	XS07G18100,XS07G18114,XS13G06919	BP	0.0087	0.07134	3	119	4
GO:0010876	lipid localization	XS07G17469,XS11G04726	BP	0.0089	0.0608167	2	40	4
GO:0050793	regulation of developmental process	XS07G18100,XS09G19985,XSUNG20995,XS05G14167	BP	0.0116	0.0679429	4	249	3
GO:0006950	response to stress	XS07G17471,XS07G18100,XS07G18114,XS09G19838,XS09G19882,XS09G20112,XS10G02728,XS13G06919,XS15G08490,XS03G11609	BP	0.0131	0.0596778	10	1298	3
GO:1905392	plant organ morphogenesis	XS07G18100,XS07G18114	BP	0.02	0.0585714	2	61	4
GO:0006952	defense response	XS07G17471,XS09G19838,XS09G19882,XS09G20112,XS10G02728,XS15G08490,XS03G11609	BP	0.022	0.056375	7	806	4
GO:0032989	cellular component morphogenesis	XS09G19985,XSUNG20995	BP	0.0323	0.0490481	2	79	4
GO:0009314	response to radiation	XS07G18100,XS07G18114,XS05G14167	BP	0.0337	0.0493464	3	199	4
GO:0051239	regulation of multicellular organismal process	XS07G18100,XS09G19985,XS05G14167	BP	0.0391	0.0534367	3	211	3
GO:0080092	regulation of pollen tube growth	XS09G19985	BP	0.0421	0.0515254	1	12	4
GO:0050896	response to stimulus	XS07G17471,XS07G18100,XS07G18114,XS09G19838,XS09G19882,XS09G20112,XS10G02728,XS13G06919,XS15G08490,XS02G09893,XS03G11609,XS05G14167	BP	0.0426	0.0472054	12	2019	2
GO:0008022	protein C-terminus binding	XS13G06919	MF	0.02	0.08	1	5	4
GO:0016798	hydrolase activity, acting on glycosyl bonds	XS09G20112,XS11G04291,XS11G04880,XS15G08490	MF	0.039	0.0567273	4	323	4
GO:0048046	apoplast	XS07G18100,XS10G03173,XS11G04291,XS12G05629	CC	0.0019	0.0038	4	163	3
GO:0005576	extracellular region	XS07G18100,XS10G03173,XS11G04291,XS11G04880,XS12G05629,XS15G08490,XS04G12962	CC	0.019	0.019	7	856	2

## Sheet: staminate flower
Table S7. GO enrichment of yellowhorn tissues-specific genes.
GO_accession	Description	GeneNames	Ontology	pValue	qValue	fg	bg	level
GO:0009910	negative regulation of flower development	XS11G04587,XS03G11053	BP	0.00049	0.00686	2	7	4
GO:2000242	negative regulation of reproductive process	XS11G04587,XS03G11053	BP	0.00178	0.009968	2	13	3
GO:0048581	negative regulation of post-embryonic development	XS11G04587,XS03G11053	BP	0.00424	0.01484	2	20	4
GO:0051241	negative regulation of multicellular organismal process	XS11G04587,XS03G11053	BP	0.01713	0.0299775	2	41	3
GO:0051093	negative regulation of developmental process	XS11G04587,XS03G11053	BP	0.02489	0.0331867	2	50	3
GO:0009909	regulation of flower development	XS11G04587,XS03G11053	BP	0.02677	0.0340709	2	52	4
GO:0005975	carbohydrate metabolic process	XS10G02751,XS11G04120,XS02G09607,XS02G09814,XS02G09816,XS05G15358	BP	0.02976	0.03472	6	483	4
GO:1901575	organic substance catabolic process	XS10G02751,XS11G04120,XS15G08006,XS02G09607,XS02G09814,XS02G09816	BP	0.04184	0.0450585	6	524	4
GO:0016765	transferase activity, transferring alkyl or aryl (other than methyl) groups	XS09G19800,XS11G04119,XS03G12295,XS03G12297	MF	0.00415	0.01826	4	127	4
GO:0004497	monooxygenase activity	XS07G17244,XS13G07169,XS04G13691,XS04G13699,XS05G15465,XS05G15467	MF	0.00481	0.0151171	6	306	4
GO:0016788	hydrolase activity, acting on ester bonds	XS07G17633,XS09G19913,XS10G03063,XS11G04120,XS02G09607,XS02G09814,XS02G09816	MF	0.01361	0.0332689	7	497	4
GO:0016903	oxidoreductase activity, acting on the aldehyde or oxo group of donors	XS10G02751,XS04G13161	MF	0.04213	0.0441362	2	63	4
GO:0016491	oxidoreductase activity	XS07G17244,XS10G02751,XS13G07169,XS02G10976,XS03G12297,XS04G13161,XS04G13691,XS04G13699,XS05G14302,XS05G15465,XS05G15467	MF	0.04992	0.04992	11	1239	3
GO:0031224	intrinsic component of membrane	XS06G16551,XS07G17244,XS07G18187,XS08G18977,XS09G19822,XS09G20027,XS09G20630,XS09G20635,XS10G03063,XS11G04120,XS11G04639,XS12G05132,XS12G05842,XS01G01838,XS13G07169,XS15G08025,XS02G09607,XS02G09814,XS02G09816,XS02G09827,XS02G10976,XS03G12295,XS03G12297,XS04G12803,XS04G13691,XS04G13699,XS04G13890,XS04G13902,XS05G14056,XS05G15022,XS05G15358,XS05G15465	CC	3.3e-05	0.000396	32	3430	3
GO:0016021	integral component of membrane	XS06G16551,XS07G17244,XS07G18187,XS08G18977,XS09G19822,XS09G20027,XS09G20630,XS09G20635,XS10G03063,XS11G04120,XS11G04639,XS12G05132,XS12G05842,XS01G01838,XS13G07169,XS02G09607,XS02G09814,XS02G09816,XS02G09827,XS02G10976,XS03G12295,XS03G12297,XS04G12803,XS04G13691,XS04G13699,XS04G13890,XS04G13902,XS05G14056,XS05G15022,XS05G15358,XS05G15465	CC	4.6e-05	0.000276	31	3303	4
GO:0044425	membrane part	XS06G16551,XS07G17244,XS07G18187,XS08G18977,XS09G19822,XS09G20027,XS09G20630,XS09G20635,XS10G03063,XS11G04120,XS11G04639,XS12G05132,XS12G05842,XS01G01838,XS13G07169,XS15G08025,XS02G09607,XS02G09814,XS02G09816,XS02G09827,XS02G10976,XS03G12295,XS03G12297,XS04G12803,XS04G13691,XS04G13699,XS04G13890,XS04G13902,XS05G14056,XS05G15022,XS05G15358,XS05G15465	CC	8.5e-05	0.00034	32	3578	2
GO:0016020	membrane	XS06G16551,XS07G17244,XS07G18187,XS08G18977,XS09G19822,XS09G20027,XS09G20630,XS09G20635,XS10G03063,XS11G04120,XS11G04639,XS12G05132,XS12G05842,XS01G01838,XS13G07169,XS15G08025,XS02G09607,XS02G09814,XS02G09816,XS02G09827,XS02G10976,XS03G12295,XS03G12297,XS04G12803,XS04G13691,XS04G13699,XS04G13890,XS04G13902,XS05G14056,XS05G15022,XS05G15358,XS05G15465	CC	0.003	0.009	32	4262	2
GO:0005886	plasma membrane	XS06G16551,XS08G18977,XS09G20027,XS09G20630,XS11G04639,XS12G05132,XS01G01838,XS15G08025,XS02G09827,XS02G10976,XS04G12803,XS05G15358	CC	0.015	0.036	12	1203	3
GO:0071944	cell periphery	XS06G16551,XS08G18977,XS09G20027,XS09G20630,XS11G04639,XS12G05132,XS01G01838,XS15G08025,XS02G09827,XS02G10976,XS04G12803,XS04G13161,XS05G15358	CC	0.028	0.042	13	1465	3
GO:0030666	endocytic vesicle membrane	XS12G05842	CC	0.04	0.04	1	8	4

## Sheet: young fruit
Table S7. GO enrichment of yellowhorn tissues-specific genes.
GO_accession	Description	GeneNames	Ontology	pValue	qValue	fg	bg	level
GO:0042341	cyanogenic glycoside metabolic process	XS08G18641	BP	0.0303	0.0435077	1	10	4
GO:0051701	interaction with host	XS11G04035	BP	0.0362	0.0431319	1	12	4
GO:0035821	modification of morphology or physiology of other organism	XS11G04035	BP	0.0421	0.0462275	1	14	4
GO:0005488	binding	XS08G18641,XS08G18683,XS08G18688,XS08G19007,XS08G19135,XS09G19770,XS09G19788,XS09G19820,XS09G20036,XS09G20692,XS10G02882,XS10G03088,XS10G03091,XS11G04035,XS11G04922,XS11G04924,XS12G05642,XS12G05853,XS13G06494,XS13G06897,XSUNG21046,XS02G08911,XS02G08912,XS02G08968,XS02G09551,XS03G10995,XS03G11766,XS03G11775,XS04G13284,XS05G14225,XS05G14690	MF	0.0027	0.0189	31	6971	2
GO:0016829	lyase activity	XS11G04922,XS11G04924,XS02G08911,XS02G08912	MF	0.0129	0.03612	4	272	3
GO:0016801	hydrolase activity, acting on ether bonds	XS02G10953	MF	0.0202	0.0377067	1	6	4
GO:0043169	cation binding	XS08G18641,XS08G19135,XS09G19788,XS09G19820,XS10G03088,XS10G03091,XS11G04035,XS11G04922,XS11G04924,XSUNG21046,XS02G08911,XS02G08912,XS03G11775,XS04G13284,XS05G14225	MF	0.021	0.0309474	15	2676	4
GO:0008289	lipid binding	XS08G18683,XS08G18688	MF	0.0417	0.0449077	2	96	3
GO:0043167	ion binding	XS08G18641,XS08G19007,XS08G19135,XS09G19788,XS09G19820,XS09G20036,XS10G03088,XS10G03091,XS11G04035,XS11G04922,XS11G04924,XS13G06494,XS13G06897,XSUNG21046,XS02G08911,XS02G08912,XS02G09551,XS03G10995,XS03G11775,XS04G13284,XS05G14225	MF	0.042	0.042	21	4567	3
GO:0005576	extracellular region	XS08G18683,XS09G20013,XS12G05642,XS12G05853,XS02G09266,XS04G13284	CC	0.034	0.085	6	856	2
GO:0005618	cell wall	XS09G20013,XS12G05642,XS12G05853	CC	0.045	0.0642857	3	277	4
GO:0030312	external encapsulating structure	XS09G20013,XS12G05642,XS12G05853	CC	0.046	0.046	3	278	3
